# Supplementary material for: Ethyl 8-amino-6-bromoimidazo[1,2-a]pyridine-2-carb­oxy­late
Source: Acta Crystallogr Sect E Struct Rep Online. 2011 May 11;67(Pt 6):o1390. doi: 10.1107/S1600536811017077 (PMC3120515; doi:10.1107/S1600536811017077)
Supplement: Supplementary file 1 [file e-67-o1390-sup1.cif]

##############################################################################
#                                                                            #
# This CIF contains the data in a paper accepted for publication in          #
# Acta Crystallographica Section E. It conforms to the requirements of       #
# Notes for Authors for Acta Crystallographica Section E, and has been       #
# peer reviewed under the auspices of the IUCr Commission on Journals.       #
#                                                                            #
# Full details of the Crystallographic Information File format               #
# are given in the paper "The Crystallographic Information File (CIF):       #
# a New Standard Archive File for Crystallography" by S. R. Hall, F. H.      #
# Allen and I. D. Brown [Acta Cryst. (1991), A47, 655-685].                  #
#                                                                            #
# The current version of the core CIF dictionary is obtainable from          #
# ftp://ftp.iucr.org/pub/cif_core.dic.                                       #
#                                                                            #
# Software is freely available for graphical display of the structure(s)     #
# in this CIF. For information consult the CIF software page                 #
# http://www.iucr.org/resources/cif/software.                                #
#                                                                            #
# This file may be used for bona fide research purposes within the           #
# scientific community so long as proper attribution is given to the journal # 
# article from which it was obtained.                                        #
#                                                                            #
##############################################################################
data_I
_audit_creation_method     SHELXL-97
_chemical_name_systematic
;
Ethyl 8-amino-6-bromoimidazo[1,2-<i>a</i>]pyridine-2-carboxylate
;
_chemical_name_common     ?
_chemical_formula_moiety     'C10 H10 Br N3 O2'
_chemical_formula_sum     'C10 H10 Br N3 O2'
_chemical_formula_iupac     'C10 H10 Br N3 O2'
_chemical_formula_weight     284.12
_chemical_melting_point     414(2)
_symmetry_cell_setting     monoclinic
_symmetry_space_group_name_H-M     'P 21/c '
_symmetry_space_group_name_Hall     '-P 2ybc'
loop_
    _symmetry_equiv_pos_as_xyz
    'x, y, z'
    '-x, y+1/2, -z+1/2'
    '-x, -y, -z'
    'x, -y-1/2, z-1/2'
_cell_length_a     8.366(2)
_cell_length_b     11.842(3)
_cell_length_c     22.743(5)
_cell_angle_alpha     90.00
_cell_angle_beta     98.328(6)
_cell_angle_gamma     90.00
_cell_volume     2229.3(8)
_cell_formula_units_Z     8
_cell_measurement_reflns_used     4555
_cell_measurement_theta_min     1.8
_cell_measurement_theta_max     26.75
_cell_measurement_temperature     292(2)
_exptl_crystal_description     Fiber
_exptl_crystal_colour     Yellow
_exptl_crystal_size_max     0.44
_exptl_crystal_size_mid     0.19
_exptl_crystal_size_min     0.17
_exptl_crystal_density_diffrn     1.693
_exptl_crystal_density_meas     ?
_exptl_crystal_density_method     'not measured'
_exptl_crystal_F_000     1136
_exptl_absorpt_coefficient_mu     3.676
_exptl_absorpt_correction_type     multi-scan
_exptl_absorpt_process_details     '(SADABS; Bruker, 2009)'
_exptl_absorpt_correction_T_min     0.437
_exptl_absorpt_correction_T_max     0.535
_exptl_special_details
;
;
_diffrn_ambient_temperature     292(2)
_diffrn_radiation_type     MoK\a
_diffrn_radiation_wavelength     0.71073
_diffrn_radiation_source     'fine-focus sealed tube'
_diffrn_radiation_monochromator     graphite
_diffrn_measurement_device_type     'Bruker APEXII CCD'
_diffrn_measurement_method     '\f and \w scans'
_diffrn_detector_area_resol_mean     ?
_diffrn_reflns_number     13222
_diffrn_reflns_av_R_equivalents     0.0319
_diffrn_reflns_av_sigmaI/netI     0.0391
_diffrn_reflns_theta_min     1.81
_diffrn_reflns_theta_max     26.75
_diffrn_reflns_theta_full     26.75
_diffrn_measured_fraction_theta_max     0.961
_diffrn_measured_fraction_theta_full     0.961
_diffrn_reflns_limit_h_min     -10
_diffrn_reflns_limit_h_max     10
_diffrn_reflns_limit_k_min     -11
_diffrn_reflns_limit_k_max     14
_diffrn_reflns_limit_l_min     -24
_diffrn_reflns_limit_l_max     28
_refine_special_details
;
Refinement of <i>F</i>^2^ against ALL reflections. The weighted <i>R</i>-factor
<i>wR</i> and goodness of fit <i>S</i> are based on <i>F</i>^2^, conventional
<i>R</i>-factors <i>R</i> are based on <i>F</i>, with <i>F</i> set to zero for
negative <i>F</i>^2^. The threshold expression of <i>F</i>^2^ >
2\s(<i>F</i>^2^) is used only for calculating <i>R</i>-factors(gt) <i>etc</i>.
and is not relevant to the choice of reflections for refinement.
<i>R</i>-factors based on <i>F</i>^2^ are statistically about twice as large
as those based on <i>F</i>, and <i>R</i>- factors based on ALL data will be
even larger.
;
_reflns_number_total     4555
_reflns_number_gt     3156
_reflns_threshold_expression     >2\s(I)
_refine_ls_structure_factor_coef     Fsqd
_refine_ls_matrix_type     full
_refine_ls_R_factor_all     0.0698
_refine_ls_R_factor_gt     0.0407
_refine_ls_wR_factor_gt     0.1025
_refine_ls_wR_factor_ref     0.1164
_refine_ls_goodness_of_fit_ref     1.027
_refine_ls_restrained_S_all     1.027
_refine_ls_number_reflns     4555
_refine_ls_number_parameters     291
_refine_ls_number_restraints     0
_refine_ls_hydrogen_treatment     constr
_refine_ls_weighting_scheme     calc
_refine_ls_weighting_details
         'calc w=1/[\s^2^(Fo^2^)+(0.0571P)^2^+1.0629P] where P=(Fo^2^+2Fc^2^)/3'
_atom_sites_solution_hydrogens     geom
_atom_sites_solution_primary     direct
_atom_sites_solution_secondary     difmap
_refine_ls_shift/su_max     0.001
_refine_ls_shift/su_mean     0.000
_refine_diff_density_max     0.703
_refine_diff_density_min     -0.513
_refine_ls_extinction_method     none
_refine_ls_extinction_coef     ?
loop_
    _atom_type_symbol
    _atom_type_description
    _atom_type_scat_dispersion_real
    _atom_type_scat_dispersion_imag
    _atom_type_scat_source
    'C' 'C' 0.0033 0.0016
                         'International Tables Vol C Tables 4.2.6.8 and 6.1.1.4'
    'H' 'H' 0.0000 0.0000
                         'International Tables Vol C Tables 4.2.6.8 and 6.1.1.4'
    'N' 'N' 0.0061 0.0033
                         'International Tables Vol C Tables 4.2.6.8 and 6.1.1.4'
    'O' 'O' 0.0106 0.0060
                         'International Tables Vol C Tables 4.2.6.8 and 6.1.1.4'
    'Br' 'Br' -0.2901 2.4595
                         'International Tables Vol C Tables 4.2.6.8 and 6.1.1.4'
_computing_data_collection     'APEX2 (Bruker, 2009)'
_computing_cell_refinement     'SAINT-Plus (Bruker, 2009)'
_computing_data_reduction     'SAINT-Plus (Bruker, 2009)'
_computing_structure_solution     'SHELXS97 (Sheldrick, 2008)'
_computing_structure_refinement     'SHELXL97 (Sheldrick, 2008)'
_computing_molecular_graphics     'ORTEP-3 for Windows (Farrugia, 1997)'
_computing_publication_material     'SHELXL97 (Sheldrick, 2008)'
loop_
    _atom_site_type_symbol
    _atom_site_label
    _atom_site_fract_x
    _atom_site_fract_y
    _atom_site_fract_z
    _atom_site_U_iso_or_equiv
    _atom_site_adp_type
    _atom_site_calc_flag
    _atom_site_refinement_flags
    _atom_site_occupancy
    _atom_site_symmetry_multiplicity
    _atom_site_disorder_assembly
    _atom_site_disorder_group
    C C1 0.6311(4) 0.1790(2) 0.24000(15) 0.0364(7) Uani d . 1 1 . .
    C C2 0.5137(4) 0.1042(3) 0.20858(16) 0.0424(8) Uani d . 1 1 . .
    C C3 0.3848(4) 0.0737(3) 0.23542(17) 0.0463(8) Uani d . 1 1 . .
    H H3 0.3073 0.0248 0.2162 0.056 Uiso calc R 1 1 . .
    C C4 0.3685(4) 0.1156(3) 0.29203(17) 0.0457(8) Uani d . 1 1 . .
    C C5 0.4772(4) 0.1854(3) 0.32284(16) 0.0458(8) Uani d . 1 1 . .
    H H5 0.4651 0.2114 0.3605 0.055 Uiso calc R 1 1 . .
    C C6 0.7346(4) 0.2859(3) 0.31519(15) 0.0407(7) Uani d . 1 1 . .
    H H6 0.7531 0.3244 0.3512 0.049 Uiso calc R 1 1 . .
    C C7 0.8290(4) 0.2868(3) 0.27069(15) 0.0399(7) Uani d . 1 1 . .
    C C8 0.9804(4) 0.3528(3) 0.27430(17) 0.0442(8) Uani d . 1 1 . .
    C C9 1.2055(5) 0.4046(4) 0.2303(2) 0.0646(11) Uani d . 1 1 . .
    H H9A 1.2805 0.3841 0.2653 0.078 Uiso calc R 1 1 . .
    H H9B 1.1815 0.4845 0.2327 0.078 Uiso calc R 1 1 . .
    C C10 1.2790(6) 0.3820(4) 0.1765(2) 0.0738(13) Uani d . 1 1 . .
    H H10A 1.3755 0.4263 0.1775 0.111 Uiso calc R 1 1 . .
    H H10B 1.2041 0.4018 0.1420 0.111 Uiso calc R 1 1 . .
    H H10C 1.3056 0.3033 0.1750 0.111 Uiso calc R 1 1 . .
    N N1 0.6074(3) 0.2165(2) 0.29548(13) 0.0391(6) Uani d . 1 1 . .
    N N2 0.7654(3) 0.2206(2) 0.22339(12) 0.0387(6) Uani d . 1 1 . .
    N N3 0.5421(4) 0.0657(3) 0.15447(15) 0.0609(9) Uani d . 1 1 . .
    H H3A 0.4634 0.0338 0.1320 0.073 Uiso d R 1 1 . .
    H H3B 0.6048 0.1043 0.1351 0.073 Uiso d R 1 1 . .
    O O1 1.0571(3) 0.33902(19) 0.22826(11) 0.0493(6) Uani d . 1 1 . .
    O O2 1.0266(3) 0.4127(2) 0.31636(13) 0.0619(7) Uani d . 1 1 . .
    Br Br1 0.18490(5) 0.07406(4) 0.32785(2) 0.06942(17) Uani d . 1 1 . .
    C C11 0.8701(4) 0.5979(3) 0.45987(15) 0.0382(7) Uani d . 1 1 . .
    C C12 0.9608(4) 0.6732(3) 0.42770(16) 0.0422(8) Uani d . 1 1 . .
    C C13 1.0265(4) 0.7670(3) 0.45760(17) 0.0472(8) Uani d . 1 1 . .
    H H13 1.0798 0.8209 0.4379 0.057 Uiso calc R 1 1 . .
    C C14 1.0129(4) 0.7813(3) 0.51807(17) 0.0450(8) Uani d . 1 1 . .
    C C15 0.9362(4) 0.7088(3) 0.54986(17) 0.0462(8) Uani d . 1 1 . .
    H H15 0.9324 0.7195 0.5901 0.055 Uiso calc R 1 1 . .
    C C16 0.7710(4) 0.5322(3) 0.53803(16) 0.0418(8) Uani d . 1 1 . .
    H H16 0.7459 0.5214 0.5762 0.050 Uiso calc R 1 1 . .
    C C17 0.7243(3) 0.4671(3) 0.48894(15) 0.0367(7) Uani d . 1 1 . .
    C C18 0.6206(4) 0.3662(3) 0.48367(16) 0.0432(8) Uani d . 1 1 . .
    C C19 0.4773(5) 0.2335(4) 0.5359(2) 0.0772(14) Uani d . 1 1 . .
    H H19A 0.3926 0.2537 0.5590 0.093 Uiso calc R 1 1 . .
    H H19B 0.4272 0.2181 0.4956 0.093 Uiso calc R 1 1 . .
    C C20 0.5572(7) 0.1346(5) 0.5605(4) 0.118(2) Uani d . 1 1 . .
    H H20A 0.4790 0.0766 0.5638 0.177 Uiso calc R 1 1 . .
    H H20B 0.6147 0.1514 0.5991 0.177 Uiso calc R 1 1 . .
    H H20C 0.6320 0.1091 0.5351 0.177 Uiso calc R 1 1 . .
    N N4 0.8630(3) 0.6170(2) 0.51890(13) 0.0399(6) Uani d . 1 1 . .
    N N5 0.7852(3) 0.5068(2) 0.43990(12) 0.0400(6) Uani d . 1 1 . .
    N N6 0.9732(4) 0.6470(3) 0.37068(14) 0.0565(8) Uani d . 1 1 . .
    H H6A 1.0318 0.6877 0.3512 0.068 Uiso d R 1 1 . .
    H H6B 0.9494 0.5790 0.3605 0.068 Uiso d R 1 1 . .
    O O3 0.5891(3) 0.3286(2) 0.53566(12) 0.0551(6) Uani d . 1 1 . .
    O O4 0.5670(3) 0.3250(3) 0.43682(13) 0.0718(8) Uani d . 1 1 . .
    Br Br2 1.11787(5) 0.90661(3) 0.55921(2) 0.06673(16) Uani d . 1 1 . .
loop_
    _atom_site_aniso_label
    _atom_site_aniso_U_11
    _atom_site_aniso_U_22
    _atom_site_aniso_U_33
    _atom_site_aniso_U_12
    _atom_site_aniso_U_13
    _atom_site_aniso_U_23
    C1 0.0447(17) 0.0342(16) 0.0290(19) 0.0055(13) 0.0002(13) -0.0018(13)
    C2 0.0483(19) 0.0406(18) 0.036(2) 0.0027(14) -0.0025(15) -0.0035(14)
    C3 0.0489(19) 0.0436(19) 0.043(2) -0.0036(14) -0.0038(15) -0.0022(15)
    C4 0.0421(18) 0.0477(19) 0.048(2) -0.0002(14) 0.0078(15) -0.0012(16)
    C5 0.0481(19) 0.052(2) 0.039(2) -0.0039(15) 0.0119(15) -0.0082(16)
    C6 0.0470(18) 0.0433(18) 0.032(2) -0.0051(14) 0.0057(14) -0.0103(14)
    C7 0.0445(18) 0.0396(17) 0.035(2) 0.0010(13) 0.0038(14) -0.0032(14)
    C8 0.050(2) 0.0431(19) 0.039(2) 0.0005(15) 0.0071(15) -0.0031(15)
    C9 0.050(2) 0.071(3) 0.075(3) -0.0188(18) 0.015(2) -0.014(2)
    C10 0.073(3) 0.076(3) 0.076(4) -0.017(2) 0.022(2) 0.002(2)
    N1 0.0401(14) 0.0400(14) 0.0370(18) 0.0004(11) 0.0050(11) -0.0060(12)
    N2 0.0459(15) 0.0400(14) 0.0299(16) 0.0022(11) 0.0046(11) -0.0048(11)
    N3 0.071(2) 0.074(2) 0.036(2) -0.0150(16) 0.0027(15) -0.0158(15)
    O1 0.0495(13) 0.0516(14) 0.0492(17) -0.0087(10) 0.0148(11) -0.0136(11)
    O2 0.0700(17) 0.0704(18) 0.0464(18) -0.0226(13) 0.0126(13) -0.0225(14)
    Br1 0.0567(3) 0.0777(3) 0.0779(4) -0.01732(19) 0.0233(2) -0.0092(2)
    C11 0.0426(17) 0.0423(17) 0.0292(19) 0.0124(14) 0.0030(13) 0.0034(14)
    C12 0.0444(18) 0.0447(19) 0.037(2) 0.0086(14) 0.0035(14) 0.0056(15)
    C13 0.052(2) 0.0419(19) 0.048(2) 0.0031(15) 0.0075(16) 0.0079(16)
    C14 0.0484(19) 0.0375(17) 0.047(2) 0.0041(14) -0.0003(15) -0.0022(15)
    C15 0.056(2) 0.0454(19) 0.035(2) 0.0031(15) 0.0003(15) -0.0051(15)
    C16 0.0446(18) 0.0478(19) 0.033(2) 0.0039(14) 0.0062(14) 0.0050(15)
    C17 0.0349(15) 0.0437(17) 0.032(2) 0.0073(13) 0.0047(13) -0.0007(14)
    C18 0.0396(17) 0.0526(19) 0.038(2) 0.0056(14) 0.0075(15) -0.0054(16)
    C19 0.067(3) 0.074(3) 0.089(4) -0.018(2) 0.006(2) 0.017(3)
    C20 0.096(4) 0.076(4) 0.183(8) -0.014(3) 0.026(4) 0.027(4)
    N4 0.0433(15) 0.0402(15) 0.0352(18) 0.0041(11) 0.0024(12) -0.0005(11)
    N5 0.0412(14) 0.0463(15) 0.0318(17) 0.0057(12) 0.0029(11) 0.0002(12)
    N6 0.081(2) 0.0522(18) 0.039(2) -0.0051(15) 0.0172(15) 0.0063(14)
    O3 0.0587(15) 0.0573(15) 0.0489(18) -0.0115(12) 0.0064(12) 0.0049(12)
    O4 0.0805(19) 0.088(2) 0.049(2) -0.0289(16) 0.0165(14) -0.0289(15)
    Br2 0.0787(3) 0.0502(2) 0.0698(3) -0.01168(19) 0.0056(2) -0.01129(19)
_geom_special_details
;
 All esds (except the esd in the dihedral angle between two l.s. planes)
 are estimated using the full covariance matrix.  The cell esds are taken
 into account individually in the estimation of esds in distances, angles
 and torsion angles; correlations between esds in cell parameters are only
 used when they are defined by crystal symmetry.  An approximate (isotropic)
 treatment of cell esds is used for estimating esds involving l.s. planes.
;
loop_
    _geom_bond_atom_site_label_1
    _geom_bond_atom_site_label_2
    _geom_bond_site_symmetry_2
    _geom_bond_distance
    _geom_bond_publ_flag
    C1 N2 . 1.331(4) ?
    C1 N1 . 1.379(4) ?
    C1 C2 . 1.434(4) ?
    C2 C3 . 1.363(5) ?
    C2 N3 . 1.365(5) ?
    C3 C4 . 1.405(5) ?
    C3 H3 . 0.9300 ?
    C4 C5 . 1.348(5) ?
    C4 Br1 . 1.904(3) ?
    C5 N1 . 1.380(4) ?
    C5 H5 . 0.9300 ?
    C6 N1 . 1.368(4) ?
    C6 C7 . 1.371(5) ?
    C6 H6 . 0.9300 ?
    C7 N2 . 1.374(4) ?
    C7 C8 . 1.480(5) ?
    C8 O2 . 1.209(4) ?
    C8 O1 . 1.315(4) ?
    C9 O1 . 1.460(4) ?
    C9 C10 . 1.471(6) ?
    C9 H9A . 0.9700 ?
    C9 H9B . 0.9700 ?
    C10 H10A . 0.9600 ?
    C10 H10B . 0.9600 ?
    C10 H10C . 0.9600 ?
    N3 H3A . 0.8604 ?
    N3 H3B . 0.8634 ?
    C11 N5 . 1.335(4) ?
    C11 N4 . 1.371(4) ?
    C11 C12 . 1.437(5) ?
    C12 N6 . 1.352(4) ?
    C12 C13 . 1.376(5) ?
    C13 C14 . 1.407(5) ?
    C13 H13 . 0.9300 ?
    C14 C15 . 1.344(5) ?
    C14 Br2 . 1.900(3) ?
    C15 N4 . 1.389(4) ?
    C15 H15 . 0.9300 ?
    C16 C17 . 1.367(5) ?
    C16 N4 . 1.374(4) ?
    C16 H16 . 0.9300 ?
    C17 N5 . 1.375(4) ?
    C17 C18 . 1.472(5) ?
    C18 O4 . 1.199(4) ?
    C18 O3 . 1.325(4) ?
    C19 C20 . 1.422(7) ?
    C19 O3 . 1.464(5) ?
    C19 H19A . 0.9700 ?
    C19 H19B . 0.9700 ?
    C20 H20A . 0.9600 ?
    C20 H20B . 0.9600 ?
    C20 H20C . 0.9600 ?
    N6 H6A . 0.8550 ?
    N6 H6B . 0.8530 ?
loop_
    _geom_angle_atom_site_label_1
    _geom_angle_atom_site_label_2
    _geom_angle_atom_site_label_3
    _geom_angle_site_symmetry_1
    _geom_angle_site_symmetry_3
    _geom_angle
    _geom_angle_publ_flag
    N2 C1 N1 . . 112.3(3) ?
    N2 C1 C2 . . 129.3(3) ?
    N1 C1 C2 . . 118.4(3) ?
    C3 C2 N3 . . 124.6(3) ?
    C3 C2 C1 . . 118.0(3) ?
    N3 C2 C1 . . 117.3(3) ?
    C2 C3 C4 . . 120.3(3) ?
    C2 C3 H3 . . 119.8 ?
    C4 C3 H3 . . 119.8 ?
    C5 C4 C3 . . 123.1(3) ?
    C5 C4 Br1 . . 117.5(3) ?
    C3 C4 Br1 . . 119.5(3) ?
    C4 C5 N1 . . 116.5(3) ?
    C4 C5 H5 . . 121.7 ?
    N1 C5 H5 . . 121.7 ?
    N1 C6 C7 . . 105.5(3) ?
    N1 C6 H6 . . 127.3 ?
    C7 C6 H6 . . 127.3 ?
    C6 C7 N2 . . 112.0(3) ?
    C6 C7 C8 . . 122.9(3) ?
    N2 C7 C8 . . 125.1(3) ?
    O2 C8 O1 . . 124.4(3) ?
    O2 C8 C7 . . 121.8(3) ?
    O1 C8 C7 . . 113.8(3) ?
    O1 C9 C10 . . 109.4(3) ?
    O1 C9 H9A . . 109.8 ?
    C10 C9 H9A . . 109.8 ?
    O1 C9 H9B . . 109.8 ?
    C10 C9 H9B . . 109.8 ?
    H9A C9 H9B . . 108.2 ?
    C9 C10 H10A . . 109.5 ?
    C9 C10 H10B . . 109.5 ?
    H10A C10 H10B . . 109.5 ?
    C9 C10 H10C . . 109.5 ?
    H10A C10 H10C . . 109.5 ?
    H10B C10 H10C . . 109.5 ?
    C6 N1 C1 . . 106.6(3) ?
    C6 N1 C5 . . 129.8(3) ?
    C1 N1 C5 . . 123.7(3) ?
    C1 N2 C7 . . 103.7(3) ?
    C2 N3 H3A . . 117.6 ?
    C2 N3 H3B . . 118.9 ?
    H3A N3 H3B . . 113.5 ?
    C8 O1 C9 . . 114.8(3) ?
    N5 C11 N4 . . 111.7(3) ?
    N5 C11 C12 . . 128.5(3) ?
    N4 C11 C12 . . 119.8(3) ?
    N6 C12 C13 . . 125.3(3) ?
    N6 C12 C11 . . 117.8(3) ?
    C13 C12 C11 . . 116.9(3) ?
    C12 C13 C14 . . 119.8(3) ?
    C12 C13 H13 . . 120.1 ?
    C14 C13 H13 . . 120.1 ?
    C15 C14 C13 . . 124.2(3) ?
    C15 C14 Br2 . . 117.1(3) ?
    C13 C14 Br2 . . 118.6(3) ?
    C14 C15 N4 . . 115.9(3) ?
    C14 C15 H15 . . 122.0 ?
    N4 C15 H15 . . 122.0 ?
    C17 C16 N4 . . 105.1(3) ?
    C17 C16 H16 . . 127.4 ?
    N4 C16 H16 . . 127.4 ?
    C16 C17 N5 . . 112.0(3) ?
    C16 C17 C18 . . 128.3(3) ?
    N5 C17 C18 . . 119.7(3) ?
    O4 C18 O3 . . 124.0(3) ?
    O4 C18 C17 . . 122.9(3) ?
    O3 C18 C17 . . 113.0(3) ?
    C20 C19 O3 . . 111.7(4) ?
    C20 C19 H19A . . 109.3 ?
    O3 C19 H19A . . 109.3 ?
    C20 C19 H19B . . 109.3 ?
    O3 C19 H19B . . 109.3 ?
    H19A C19 H19B . . 107.9 ?
    C19 C20 H20A . . 109.5 ?
    C19 C20 H20B . . 109.5 ?
    H20A C20 H20B . . 109.5 ?
    C19 C20 H20C . . 109.5 ?
    H20A C20 H20C . . 109.5 ?
    H20B C20 H20C . . 109.5 ?
    C11 N4 C16 . . 107.2(3) ?
    C11 N4 C15 . . 123.2(3) ?
    C16 N4 C15 . . 129.6(3) ?
    C11 N5 C17 . . 104.0(3) ?
    C12 N6 H6A . . 119.8 ?
    C12 N6 H6B . . 115.4 ?
    H6A N6 H6B . . 121.3 ?
    C18 O3 C19 . . 118.1(3) ?
loop_
    _geom_hbond_atom_site_label_D
    _geom_hbond_atom_site_label_H
    _geom_hbond_atom_site_label_A
    _geom_hbond_site_symmetry_A
    _geom_hbond_distance_DH
    _geom_hbond_distance_HA
    _geom_hbond_distance_DA
    _geom_hbond_angle_DHA
    N3 H3A N5 2_645 0.86 2.47 3.300(4) 161
    N3 H3B O3 4_565 0.86 2.38 3.055(5) 135
    N6 H6B O2 . 0.85 2.34 3.096(4) 147
    N6 H6A O1 2_755 0.86 2.58 3.183(4) 129
    N6 H6A N2 2_755 0.86 2.60 3.388(4) 154
    C5 H5 O4 . 0.93 2.26 3.074(4) 146
    C19 H19B O4 . 0.97 2.28 2.703(6) 105
_iucr_refine_instructions_details
;
TITL str1193m in P2(1)/c
CELL  0.71073   8.3661  11.8416  22.7427   90.000   98.328   90.000
ZERR     8.00   0.0017   0.0025   0.0049    0.000    0.006    0.000
LATT   1
SYMM  - X, 1/2 + Y, 1/2 - Z
SFAC  C    H    N    O    BR
UNIT  80   80   24   16   8
MERG   2
EQIV $1 -x+1, y-1/2, -z+1/2
EQIV $2 x, -y+1/2, z-1/2
EQIV $3 -x+2, y+1/2, -z+1/2
HTAB N3 N5_$1
HTAB N3 O3_$2
HTAB N6 O2
HTAB N6 O1_$3
HTAB N6 N2_$3
HTAB C5 O4
HTAB C19 O4
FMAP   2
PLAN   20
SIZE     0.17   0.19   0.44
ACTA
BOND   $H
L.S.   4
TEMP   292.00
WGHT    0.057100    1.062900
FVAR       1.00004
MOLE    1
C1    1    0.631120    0.178992    0.239998    11.00000    0.04465    0.03419 =
         0.02896   -0.00181    0.00022    0.00547
C2    1    0.513719    0.104206    0.208583    11.00000    0.04830    0.04060 =
         0.03578   -0.00350   -0.00255    0.00272
C3    1    0.384805    0.073664    0.235424    11.00000    0.04891    0.04360 =
         0.04340   -0.00215   -0.00382   -0.00363
AFIX  43
H3    2    0.307260    0.024813    0.216174    11.00000   -1.20000
AFIX   0
C4    1    0.368484    0.115615    0.292030    11.00000    0.04214    0.04768 =
         0.04775   -0.00116    0.00776   -0.00020
C5    1    0.477180    0.185447    0.322837    11.00000    0.04807    0.05203 =
         0.03899   -0.00820    0.01188   -0.00393
AFIX  43
H5    2    0.465066    0.211355    0.360542    11.00000   -1.20000
AFIX   0
C6    1    0.734591    0.285903    0.315192    11.00000    0.04703    0.04333 =
         0.03186   -0.01029    0.00574   -0.00513
AFIX  43
H6    2    0.753116    0.324374    0.351185    11.00000   -1.20000
AFIX   0
C7    1    0.829020    0.286818    0.270690    11.00000    0.04445    0.03955 =
         0.03506   -0.00320    0.00378    0.00097
C8    1    0.980430    0.352757    0.274298    11.00000    0.05047    0.04314 =
         0.03928   -0.00307    0.00713    0.00046
C9    1    1.205550    0.404618    0.230318    11.00000    0.04987    0.07071 =
         0.07492   -0.01390    0.01481   -0.01879
AFIX  23
H9A   2    1.280473    0.384093    0.265314    11.00000   -1.20000
H9B   2    1.181527    0.484484    0.232698    11.00000   -1.20000
AFIX   0
C10   1    1.279050    0.382042    0.176528    11.00000    0.07290    0.07573 =
         0.07606    0.00224    0.02190   -0.01741
AFIX 137
H10A  2    1.375511    0.426320    0.177477    11.00000   -1.50000
H10B  2    1.204051    0.401752    0.142015    11.00000   -1.50000
H10C  2    1.305552    0.303320    0.174990    11.00000   -1.50000
AFIX   0
N1    3    0.607421    0.216489    0.295484    11.00000    0.04015    0.03996 =
         0.03704   -0.00597    0.00495    0.00043
N2    3    0.765419    0.220638    0.223386    11.00000    0.04586    0.04002 =
         0.02992   -0.00482    0.00459    0.00224
N3    3    0.542141    0.065745    0.154473    11.00000    0.07055    0.07437 =
         0.03623   -0.01579    0.00272   -0.01502
AFIX   3
H3A   2    0.463395    0.033824    0.132015    11.00000   -1.20000
H3B   2    0.604796    0.104304    0.135050    11.00000   -1.20000
AFIX   0
O1    4    1.057143    0.339018    0.228262    11.00000    0.04948    0.05155 =
         0.04921   -0.01356    0.01477   -0.00869
O2    4    1.026642    0.412699    0.316358    11.00000    0.07004    0.07042 =
         0.04635   -0.02246    0.01259   -0.02263
BR1   5    0.184903    0.074065    0.327850    11.00000    0.05672    0.07766 =
         0.07789   -0.00917    0.02332   -0.01732
MOLE    2
C11   1    0.870149    0.597914    0.459873    11.00000    0.04258    0.04228 =
         0.02921    0.00338    0.00299    0.01240
C12   1    0.960758    0.673154    0.427703    11.00000    0.04440    0.04471 =
         0.03684    0.00558    0.00346    0.00864
C13   1    1.026548    0.767035    0.457595    11.00000    0.05191    0.04192 =
         0.04776    0.00789    0.00748    0.00314
AFIX  43
H13   2    1.079848    0.820917    0.437880    11.00000   -1.20000
AFIX   0
C14   1    1.012941    0.781264    0.518069    11.00000    0.04841    0.03750 =
         0.04708   -0.00216   -0.00030    0.00410
C15   1    0.936191    0.708834    0.549865    11.00000    0.05620    0.04540 =
         0.03529   -0.00509    0.00032    0.00312
AFIX  43
H15   2    0.932352    0.719530    0.590147    11.00000   -1.20000
AFIX   0
C16   1    0.771007    0.532210    0.538026    11.00000    0.04465    0.04784 =
         0.03306    0.00502    0.00618    0.00394
AFIX  43
H16   2    0.745931    0.521430    0.576154    11.00000   -1.20000
AFIX   0
C17   1    0.724337    0.467085    0.488936    11.00000    0.03491    0.04367 =
         0.03155   -0.00073    0.00467    0.00735
C18   1    0.620599    0.366163    0.483673    11.00000    0.03959    0.05264 =
         0.03784   -0.00536    0.00755    0.00558
C19   1    0.477330    0.233528    0.535939    11.00000    0.06735    0.07433 =
         0.08856    0.01666    0.00646   -0.01824
AFIX  23
H19A  2    0.392620    0.253725    0.558955    11.00000   -1.20000
H19B  2    0.427217    0.218052    0.495566    11.00000   -1.20000
AFIX   0
C20   1    0.557240    0.134625    0.560474    11.00000    0.09589    0.07644 =
         0.18269    0.02705    0.02585   -0.01351
AFIX 137
H20A  2    0.478956    0.076561    0.563779    11.00000   -1.50000
H20B  2    0.614679    0.151426    0.599146    11.00000   -1.50000
H20C  2    0.632036    0.109115    0.535062    11.00000   -1.50000
AFIX   0
N4    3    0.862959    0.617038    0.518898    11.00000    0.04329    0.04019 =
         0.03519   -0.00054    0.00237    0.00414
N5    3    0.785246    0.506821    0.439902    11.00000    0.04122    0.04629 =
         0.03183    0.00016    0.00292    0.00568
N6    3    0.973162    0.646991    0.370681    11.00000    0.08079    0.05220 =
         0.03906    0.00629    0.01723   -0.00515
AFIX   3
H6A   2    1.031758    0.687685    0.351227    11.00000   -1.20000
H6B   2    0.949431    0.579016    0.360509    11.00000   -1.20000
AFIX   0
O3    4    0.589148    0.328562    0.535664    11.00000    0.05869    0.05729 =
         0.04892    0.00490    0.00643   -0.01150
O4    4    0.566953    0.324959    0.436817    11.00000    0.08052    0.08775 =
         0.04932   -0.02890    0.01646   -0.02892
BR2   5    1.117870    0.906609    0.559209    11.00000    0.07874    0.05016 =
         0.06977   -0.01129    0.00556   -0.01168
HKLF    4
REM  str1193m in P2(1)/c
REM R1 =  0.0407 for   3155 Fo > 4sig(Fo)  and  0.0698 for all   4555 data
REM    291 parameters refined using      0 restraints
END
WGHT      0.0570      1.0582
REM Highest difference peak  0.703,  deepest hole -0.513,  1-sigma level  0.064
Q1    1   0.2567  0.0155  0.3322  11.00000  0.05    0.70
Q2    1   1.1710  0.9193  0.5288  11.00000  0.05    0.47
Q3    1   1.0225  0.9321  0.5413  11.00000  0.05    0.45
Q4    1   0.4796  0.1805  0.5899  11.00000  0.05    0.42
Q5    1   1.1997  0.4463  0.1832  11.00000  0.05    0.35
Q6    1   0.2957  0.0972  0.3209  11.00000  0.05    0.33
Q7    1   0.2772  0.1159  0.3305  11.00000  0.05    0.33
Q8    1   0.1723  0.0884  0.2861  11.00000  0.05    0.33
Q9    1   0.5247  0.1989  0.5109  11.00000  0.05    0.28
Q10   1   0.9089  0.3112  0.2721  11.00000  0.05    0.25
Q11   1   1.2176  0.8462  0.5717  11.00000  0.05    0.24
Q12   1   0.6680  0.4273  0.4839  11.00000  0.05    0.23
Q13   1   0.8288  0.2252  0.2489  11.00000  0.05    0.23
Q14   1   1.0703  0.8169  0.5410  11.00000  0.05    0.22
Q15   1   0.7747  0.3207  0.2808  11.00000  0.05    0.22
Q16   1   0.5812  0.1453  0.2205  11.00000  0.05    0.21
Q17   1   0.0808  0.0270  0.3129  11.00000  0.05    0.21
Q18   1   0.5631  0.0753  0.1971  11.00000  0.05    0.21
Q19   1   0.7076  0.3016  0.5459  11.00000  0.05    0.21
Q20   1   0.6675  0.2164  0.3129  11.00000  0.05    0.20
;
data_global
_journal_date_recd_electronic     2011-04-30
_journal_date_accepted     2011-05-05
_journal_name_full     'Acta Crystallographica, Section E'
_journal_year     2011
_journal_volume     67
_journal_issue      6
_journal_page_first     o1390
_journal_page_last     o1390
_journal_paper_category     QO
_journal_coeditor_code     DN2683
_publ_contact_author
;
Siham Dahmani
Laboratoire de Chimie Organique Appliqu\'ee, Universit\'e Sidi Mohamed
Ben Abdallah, Facult\'e des Sciences et Techniques, Route d'Immouzzer,
BP 2202  F\`es, Morocco
;
_publ_contact_author_email     s_dahmani12@yahoo.fr
_publ_contact_author_fax     '212 537 77 54 40'
_publ_section_title
;
Ethyl 8-amino-6-bromoimidazo[1,2-<i>a</i>]pyridine-2-carboxylate
;
loop_
    _publ_author_name
    _publ_author_address
    'Dahmani, Siham'
;
Laboratoire de Chimie Organique Appliqu\'ee,
Universit\'e Sidi Mohamed Ben Abdallah,
Facult\'e des Sciences et Techniques,
Route d'Immouzzer,
BP 2202  F\`es, Morocco
;
    'Kandri Rodi, Youssef'
;
Laboratoire de Chimie Organique Appliqu\'ee,
Universit\'e Sidi Mohamed Ben Abdallah,
Facult\'e des Sciences et Techniques,
Route d'Immouzzer,
BP 2202  F\`es, Morocco
;
    'Luis, Santiago V.'
;
Departamento de Quimica Inorganica & Organica, ESTCE
Universitat Jaume I, E-12080 Castellon, Spain
;
    'Essassi, El Mokhtar'
;
Laboratoire de Chimie Organique H\'et\'erocyclique URAC21,
Facult\'e des Sciences, Universit\'e Mohammed V-Agdal, Avenue Ibn Battouta,
BP 1014, Rabat,
Morocco
;
    'El Ammari, Lahcen'
;
Laboratoire de Chimie du Solide Appliqu\'ee, Facult\'e des Sciences,
Universit\'e Mohammed V-Agdal, Avenue Ibn Battouta, BP 1014, Rabat, Morocco
;
