# Supplementary material for: Ethyl 8-amino-6-bromoimidazo[1,2-a]pyridine-2-carb­oxy­late
Source: Acta Crystallogr Sect E Struct Rep Online. 2011 May 11;67(Pt 6):o1390. doi: 10.1107/S1600536811017077 (PMC3120515; doi:10.1107/S1600536811017077)
Supplement: Supplementary file 2 [file e-67-o1390-Isup2.hkl]

#
# h,k,l, Fc-squared, Fo-squared, sigma(Fo-squared) and status flag
#
data_I
_shelx_title ' str1193m in P2(1)/c'
_shelx_refln_list_code          4
_shelx_F_calc_maximum      375.93
_exptl_crystal_F_000      1136.00
_reflns_d_resolution_high  0.7895
 
loop_
 _symmetry_equiv_pos_as_xyz
 'x, y, z'
 '-x, y+1/2, -z+1/2'
 '-x, -y, -z'
 'x, -y-1/2, z-1/2'
 
_cell_length_a     8.3661
_cell_length_b    11.8416
_cell_length_c    22.7427
_cell_angle_alpha  90.000
_cell_angle_beta   98.328
_cell_angle_gamma  90.000
 
_shelx_F_squared_multiplier     1.000
 
loop_
 _refln_index_h
 _refln_index_k
 _refln_index_l
 _refln_F_squared_calc
 _refln_F_squared_meas
 _refln_F_squared_sigma
 _refln_observed_status
   1   0   0    16919.38    17264.30    383.83 o
   2   0   0     2938.56     2746.46     99.15 o
   3   0   0    13279.37    13728.09    305.66 o
   4   0   0      494.41      358.21     19.60 o
   5   0   0     4876.32     4912.70    225.10 o
   6   0   0      267.09      287.93     19.04 o
   7   0   0        0.90       10.85     15.41 o
   8   0   0      100.21       98.75     20.03 o
   9   0   0      109.96      101.96     23.10 o
  10   0   0       71.94       47.64     25.62 o
   1   1   0     1331.13     1523.87     22.52 o
   2   1   0     7903.47     8243.47    116.92 o
   3   1   0     2213.51     2068.68     31.39 o
   4   1   0      301.61      337.75      9.37 o
   5   1   0        7.88       13.49      7.70 o
   6   1   0      758.25      679.30     19.62 o
   7   1   0     2009.86     1805.98     36.82 o
   8   1   0       18.02       37.62     18.58 o
   9   1   0       63.72      113.32     19.57 o
  10   1   0       65.26       39.71     21.67 o
   0   2   0      154.54      252.45      9.34 o
   1   2   0     2328.77     2635.43     38.33 o
   2   2   0    20273.72    21825.03    307.69 o
   3   2   0    11674.03    11545.66    163.94 o
   4   2   0      641.68      589.67     14.72 o
   5   2   0        3.04        4.25      5.91 o
   6   2   0      245.92      278.74     13.86 o
   7   2   0       55.84       47.15     22.67 o
   8   2   0      108.69      107.01     16.89 o
   9   2   0       72.07       51.94     18.93 o
  10   2   0       79.62       84.20     27.10 o
   1   3   0    21295.55    23115.33    359.69 o
   2   3   0      269.20      268.21      8.87 o
   3   3   0    11305.91    11615.86    165.18 o
   4   3   0     5860.77     6073.86     88.11 o
   5   3   0      206.01      212.61     11.03 o
   6   3   0     8159.72     7829.66    146.58 o
   7   3   0     1519.12     1438.19     37.09 o
   8   3   0      529.51      488.94     38.58 o
   9   3   0      125.65      138.69     23.70 o
  10   3   0       55.19       88.90     31.48 o
   0   4   0    26237.95    25415.74    564.95 o
   1   4   0     3562.84     3420.92     50.08 o
   2   4   0     3228.80     3687.05     54.14 o
   3   4   0     1542.09     1504.89     24.68 o
   4   4   0     7175.50     7257.07    105.02 o
   5   4   0      457.30      440.68     20.49 o
   6   4   0      362.38      353.97     17.27 o
   7   4   0      245.56      285.00     18.55 o
   8   4   0       74.31       92.42     17.31 o
   9   4   0       10.70        2.07     19.18 o
  10   4   0        1.85      -15.59     21.25 o
   1   5   0     1504.63     1613.45     25.61 o
   2   5   0      703.05      777.76     14.93 o
   3   5   0      276.79      276.35     10.07 o
   4   5   0     7031.46     6922.43    100.83 o
   5   5   0      457.37      490.05     14.50 o
   6   5   0      788.19      737.73     30.28 o
   7   5   0      250.52      258.13     22.85 o
   8   5   0       35.27       27.00     17.28 o
   9   5   0      173.27      185.16     26.66 o
   0   6   0    15849.74    15928.71    518.31 o
   1   6   0     6220.17     6181.83     89.56 o
   2   6   0     1546.66     1495.41     25.00 o
   3   6   0     9447.17     9191.39    132.39 o
   4   6   0     2504.67     2477.81     39.63 o
   5   6   0       33.40       15.93      8.49 o
   6   6   0      897.62      953.95     26.72 o
   7   6   0       56.33       58.77     15.88 o
   8   6   0       15.94       -1.97     17.17 o
   9   6   0        1.27       -8.36     19.93 o
   1   7   0       21.51       24.84      7.56 o
   2   7   0     3823.53     3799.03     57.10 o
   3   7   0      243.85      248.29     10.27 o
   4   7   0      286.99      309.36     13.03 o
   5   7   0       70.16       96.63      9.96 o
   6   7   0       24.91       36.95     11.93 o
   7   7   0       24.46       25.18     22.40 o
   8   7   0      208.46      193.20     31.41 o
   9   7   0        3.06        6.56     27.29 o
   0   8   0     1477.50     1638.29     67.52 o
   1   8   0        2.99        2.11      8.62 o
   2   8   0       25.37       14.29      9.18 o
   3   8   0      378.63      384.13     13.69 o
   4   8   0        7.75       -5.68     10.24 o
   5   8   0      408.84      417.23     18.79 o
   6   8   0        5.69       16.10     15.50 o
   7   8   0      102.04       98.25     24.67 o
   8   8   0      299.31      311.84     41.98 o
   1   9   0       10.97       26.11     10.15 o
   2   9   0      127.29      153.30     16.04 o
   3   9   0      638.29      594.37     19.94 o
   4   9   0      542.35      541.79     20.24 o
   5   9   0        0.27      -12.38     12.38 o
   6   9   0      457.41      482.61     26.07 o
   7   9   0      622.83      631.93     54.10 o
   8   9   0      136.65       86.60     28.86 o
   0  10   0     2620.79     2550.56    100.11 o
   1  10   0      579.45      547.72     23.52 o
   2  10   0       97.44       85.08     12.49 o
   3  10   0     1130.03     1143.36     28.45 o
   4  10   0     1192.86     1168.59     29.88 o
   5  10   0      414.00      455.97     22.15 o
   6  10   0        6.76       21.82     18.07 o
   7  10   0       34.26        0.55     26.64 o
   1  11   0      437.28      445.51     23.98 o
   2  11   0      193.42      215.74     18.56 o
   3  11   0       57.31       21.93     15.81 o
   4  11   0      170.84      220.89     27.95 o
   5  11   0       37.47       12.40     18.33 o
   6  11   0       67.34       38.01     20.10 o
   7  11   0       65.98      110.54     29.65 o
   0  12   0      641.39      636.22     31.87 o
   1  12   0      424.12      465.61     25.67 o
   2  12   0       98.44       83.27     18.73 o
   3  12   0      292.82      341.89     23.46 o
   4  12   0      204.65      223.75     21.67 o
   5  12   0        1.30      -13.62     23.72 o
   6  12   0       13.49        0.90     26.77 o
   1  13   0       33.07       63.37     23.30 o
   2  13   0      140.00      150.44     21.29 o
   3  13   0      130.22      136.85     21.37 o
   4  13   0        6.38        6.99     20.82 o
   5  13   0       60.59       77.57     28.44 o
   0  14   0       22.02       17.32     36.41 o
   1  14   0       36.57       10.24     37.58 o
   2  14   0        5.53       31.31     26.04 o
   3  14   0       10.47      -16.49     38.09 o
 -10   1   1      288.77      318.92     25.72 o
  -9   1   1      241.13      233.32     21.44 o
  -8   1   1      148.21      154.31     15.08 o
  -7   1   1      855.62      780.84     22.51 o
  -6   1   1      450.02      466.71     16.88 o
  -5   1   1       61.88       55.10      8.32 o
  -4   1   1        9.07       11.26      5.08 o
  -3   1   1      790.22      674.64     12.60 o
  -2   1   1      428.45      296.12      6.74 o
  -1   1   1      240.60      224.83      5.03 o
   0   1   1      163.14      225.35      5.74 o
   1   1   1    12420.73    12978.65    168.88 o
   2   1   1       13.30       18.29      3.09 o
   3   1   1    10961.46    11143.50    158.30 o
   4   1   1    16098.00    15373.75    247.78 o
   5   1   1     2917.52     2635.40     47.06 o
   6   1   1     2706.54     2578.99     46.90 o
   7   1   1      794.75      801.40     23.01 o
   8   1   1        6.98       13.45     12.81 o
   9   1   1       59.12       51.28     15.80 o
  10   1   1        7.43       28.83     20.82 o
 -10   2   1      137.79      190.69     23.70 o
  -9   2   1      463.35      496.19     26.47 o
  -8   2   1       34.81       36.53     15.59 o
  -7   2   1      180.21      194.45     21.24 o
  -6   2   1     4699.56     4571.32     88.86 o
  -5   2   1     1747.15     1834.71     49.39 o
  -4   2   1    15708.47    15795.82    248.91 o
  -3   2   1    29663.18    29021.15    463.26 o
  -2   2   1    31969.52    34309.82    482.22 o
  -1   2   1     5810.36     6546.91     93.18 o
   0   2   1    15941.15    16366.17    474.50 o
   1   2   1      815.98     1090.58     16.91 o
   2   2   1    22688.82    23924.56    337.28 o
   3   2   1      125.79      131.63      5.05 o
   4   2   1       25.18       23.67      5.60 o
   5   2   1        2.73       -5.87      5.87 o
   6   2   1       98.28       96.85     10.95 o
   7   2   1     1280.13     1196.44     29.30 o
   8   2   1        5.67       13.21     15.64 o
   9   2   1       65.70       62.87     19.17 o
  10   2   1      521.05      544.55     30.38 o
 -10   3   1        0.13       -9.54     33.36 o
  -9   3   1        5.34      -17.92     20.21 o
  -8   3   1        2.15       -7.64     15.39 o
  -7   3   1      105.48      160.04     16.72 o
  -6   3   1      544.99      504.23     16.74 o
  -5   3   1      553.04      505.63     15.54 o
  -4   3   1      984.64     1124.93     19.91 o
  -3   3   1      788.40      917.39     16.48 o
  -2   3   1     1520.77     1593.43     24.72 o
  -1   3   1     1398.94     1469.25     22.53 o
   0   3   1       61.05       57.28      5.96 o
   1   3   1     2432.16     2812.00     82.00 o
   2   3   1     2899.40     2933.61     43.33 o
   3   3   1      337.77      374.41      9.63 o
   4   3   1      515.43      582.39     12.96 o
   5   3   1      220.64      251.38     11.77 o
   6   3   1      152.12      163.56     22.43 o
   7   3   1       61.77       54.70     14.53 o
   8   3   1      159.75      147.12     20.39 o
   9   3   1      156.97      160.45     20.92 o
  10   3   1        2.09      -18.06     20.89 o
 -10   4   1       24.38       16.89     21.53 o
  -9   4   1      208.79      278.71     23.25 o
  -8   4   1      162.75      170.63     28.21 o
  -7   4   1     1237.08     1144.62     36.64 o
  -6   4   1     3417.24     3293.54     57.81 o
  -5   4   1      586.48      553.57     14.29 o
  -4   4   1      669.87      579.90     13.65 o
  -3   4   1    20067.92    19667.01    278.16 o
  -2   4   1     2106.93     2076.46     31.78 o
  -1   4   1      297.50      272.41      7.69 o
   0   4   1    12646.36    13535.90    249.07 o
   1   4   1     5752.32     5639.68    105.41 o
   2   4   1      682.36      667.11     12.95 o
   3   4   1      597.51      633.25     13.35 o
   4   4   1      455.60      435.41     15.15 o
   5   4   1        7.30        5.48      6.38 o
   6   4   1      353.73      373.01     16.21 o
   7   4   1     1442.88     1210.60     33.86 o
   8   4   1      845.05      773.99     29.91 o
   9   4   1        1.91        3.52     18.95 o
  10   4   1      174.74      192.64     25.55 o
  -9   5   1       96.95       90.29     20.30 o
  -8   5   1      112.40      117.84     18.35 o
  -7   5   1       11.14       10.97     14.36 o
  -6   5   1     3305.19     3046.99     96.50 o
  -5   5   1      404.28      457.20     14.17 o
  -4   5   1      208.87      235.55      9.94 o
  -3   5   1     2340.18     2384.00     37.07 o
  -2   5   1      650.14      670.98     13.66 o
  -1   5   1     1083.90     1067.54     25.42 o
   0   5   1    14540.01    14742.60    271.33 o
   1   5   1     4481.84     4748.01     90.03 o
   2   5   1     5360.38     5684.79     82.41 o
   3   5   1     2650.90     2327.34     36.32 o
   4   5   1     4117.45     3863.10     58.29 o
   5   5   1     1198.18     1149.92     22.78 o
   6   5   1      258.79      306.83     15.38 o
   7   5   1       42.96       96.68     15.68 o
   8   5   1        4.93       37.38     17.36 o
   9   5   1       12.19       10.66     20.28 o
  -9   6   1       14.58        4.80     20.35 o
  -8   6   1       25.72       25.39     20.66 o
  -7   6   1      194.61      158.48     17.40 o
  -6   6   1     1218.12     1226.51     28.77 o
  -5   6   1      137.40      123.86      9.81 o
  -4   6   1       26.53       31.72      7.63 o
  -3   6   1      111.95      133.49      7.98 o
  -2   6   1      411.73      472.00     12.17 o
  -1   6   1      353.15      388.93     10.60 o
   0   6   1     1047.97     1026.79     36.71 o
   1   6   1     2710.79     2761.93     55.10 o
   2   6   1     1664.35     1698.01     27.86 o
   3   6   1       76.52       57.80      6.99 o
   4   6   1     1357.01     1263.96     23.53 o
   5   6   1     1579.21     1518.95     27.72 o
   6   6   1      552.28      524.11     19.32 o
   7   6   1       43.40        2.91     17.44 o
   8   6   1       60.63       52.98     18.33 o
   9   6   1        8.47      -25.80     25.80 o
  -9   7   1      205.58      184.04     33.69 o
  -8   7   1       11.37      -23.12     23.12 o
  -7   7   1      477.77      437.93     24.20 o
  -6   7   1       12.45        3.23     11.32 o
  -5   7   1      977.11     1000.31     22.07 o
  -4   7   1      323.10      307.24     13.37 o
  -3   7   1        3.93       -6.96      6.96 o
  -2   7   1      904.35      847.39     17.25 o
  -1   7   1      118.94      164.15      7.89 o
   0   7   1     7383.72     7144.74    231.48 o
   1   7   1     5142.54     4953.02    107.05 o
   2   7   1      556.69      655.39     18.44 o
   3   7   1     3132.38     3021.75     47.01 o
   4   7   1     2172.63     2138.72     35.69 o
   5   7   1       80.42       93.52      9.91 o
   6   7   1      253.60      276.45     15.69 o
   7   7   1      266.39      286.08     26.95 o
   8   7   1      112.88      154.00     27.70 o
   9   7   1       32.30       51.96     29.07 o
  -8   8   1        0.53      -11.07     35.45 o
  -7   8   1      351.37      390.78     29.69 o
  -6   8   1      819.16      875.76     33.83 o
  -5   8   1      112.56      142.31     13.18 o
  -4   8   1     1848.94     1768.78     35.22 o
  -3   8   1     6749.04     6567.14     96.64 o
  -2   8   1     1379.94     1337.84     24.23 o
  -1   8   1      543.88      541.85     14.03 o
   0   8   1     2569.06     2578.12     68.03 o
   1   8   1     1593.65     1523.57     35.80 o
   2   8   1     1595.03     1517.26     37.93 o
   3   8   1      816.60      792.28     27.67 o
   4   8   1        6.28        9.29     12.05 o
   5   8   1      123.06      130.80     13.31 o
   6   8   1      377.33      362.12     21.32 o
   7   8   1      326.82      364.73     30.38 o
   8   8   1       61.75       61.28     27.67 o
  -8   9   1        6.46      -21.84     26.63 o
  -7   9   1      252.98      276.38     29.37 o
  -6   9   1       20.88      -16.11     16.11 o
  -5   9   1       10.83       -5.01     12.28 o
  -4   9   1      494.56      458.47     19.35 o
  -3   9   1        8.96       15.80     10.84 o
  -2   9   1     1831.50     1707.71     34.83 o
  -1   9   1      564.96      467.98     17.12 o
   0   9   1      730.99      644.01     29.74 o
   1   9   1      376.54      365.59     16.66 o
   2   9   1      148.92      126.70     11.96 o
   3   9   1      212.25      185.12     13.62 o
   4   9   1       33.58       32.98     12.25 o
   5   9   1       62.94       35.32     13.15 o
   6   9   1       19.50       -1.87     16.65 o
   7   9   1      149.38      145.93     27.66 o
   8   9   1       63.49       69.13     29.09 o
  -7  10   1      109.38      190.36     31.64 o
  -6  10   1      405.89      397.93     25.33 o
  -5  10   1       50.36       45.53     14.57 o
  -4  10   1      901.44      979.26     26.95 o
  -3  10   1      693.49      683.71     34.41 o
  -2  10   1      262.20      273.67     18.36 o
  -1  10   1      196.95      213.09     16.74 o
   0  10   1     1218.08     1241.98     34.04 o
   1  10   1        3.82        6.46     13.34 o
   2  10   1      144.69      158.75     19.22 o
   3  10   1      328.32      381.62     17.84 o
   4  10   1      326.77      259.23     16.57 o
   5  10   1       30.18       34.63     14.53 o
   6  10   1        0.38       23.26     18.74 o
   7  10   1      125.39      151.95     29.16 o
  -7  11   1        1.65      -39.64     39.64 o
  -6  11   1       21.30        1.85     30.31 o
  -5  11   1      303.45      256.19     22.08 o
  -4  11   1      150.23      122.69     18.67 o
  -3  11   1       79.34       86.44     21.45 o
  -2  11   1       20.26        9.76     15.38 o
  -1  11   1      528.99      469.79     23.60 o
   0  11   1      458.83      471.42     23.14 o
   1  11   1      335.85      338.30     20.56 o
   2  11   1      286.25      281.76     19.93 o
   3  11   1      697.83      704.14     28.39 o
   4  11   1     1123.42     1123.33     36.44 o
   5  11   1      347.59      391.65     20.70 o
   6  11   1       11.08       -5.25     19.93 o
   7  11   1       26.36       21.86     28.60 o
  -6  12   1      137.04      197.49     30.87 o
  -5  12   1        2.17       -9.12     19.19 o
  -4  12   1        5.11      -14.97     17.94 o
  -3  12   1        7.49      -17.06     17.06 o
  -2  12   1       89.53      103.83     18.03 o
  -1  12   1      349.81      344.00     23.86 o
   0  12   1       14.66       27.96     16.09 o
   1  12   1      411.72      404.52     23.02 o
   2  12   1     1468.19     1335.68     39.57 o
   3  12   1       54.99       85.55     19.35 o
   4  12   1      157.16      162.43     20.95 o
   5  12   1      481.59      478.22     34.36 o
   6  12   1        1.14       21.49     26.31 o
  -5  13   1        3.72       10.46     27.14 o
  -4  13   1       20.73      -12.11     20.04 o
  -3  13   1        2.69      -15.52     20.84 o
  -2  13   1       26.04        1.24     27.23 o
  -1  13   1        1.61       12.99     22.27 o
   0  13   1      246.43      211.19     26.88 o
   1  13   1      347.28      404.27     25.51 o
   2  13   1       38.55       39.38     19.42 o
   3  13   1       55.57       47.43     20.25 o
   4  13   1      105.71      111.35     26.03 o
   5  13   1       49.15       22.81     26.99 o
  -3  14   1      219.98      204.59     30.26 o
  -2  14   1      237.21      162.64     28.37 o
  -1  14   1       47.91       58.85     25.37 o
   0  14   1       27.29       55.41     26.00 o
   1  14   1      174.28      193.68     28.65 o
   2  14   1       71.51       43.37     26.99 o
   3  14   1        7.60       12.63     21.92 o
 -10   0   2      125.16      171.60     40.52 o
  -9   0   2     1388.80     1436.42     49.60 o
  -8   0   2      857.93      854.82     70.67 o
  -7   0   2      169.36      166.72     18.94 o
  -6   0   2     7419.38     6567.76    152.81 o
  -5   0   2     4792.10     4745.69    111.13 o
  -4   0   2      781.31      756.88     23.93 o
  -3   0   2      824.46      939.52     25.18 o
  -2   0   2    12332.27    13257.52    371.96 o
  -1   0   2     5023.88     5118.75    158.39 o
   0   0   2      137.05      208.43      9.84 o
   1   0   2     3401.88     3596.02     81.15 o
   2   0   2     3561.48     4050.39     91.94 o
   3   0   2     4276.17     4716.37    107.80 o
   4   0   2    19559.96    18395.41    626.19 o
   5   0   2     4896.03     4752.40    111.60 o
   6   0   2       11.81       17.63     13.69 o
   7   0   2     6683.14     6172.32    145.99 o
   8   0   2      355.90      360.60     25.64 o
   9   0   2       99.02       51.73     22.61 o
  10   0   2      209.73      292.34     31.04 o
 -10   1   2       15.61       -1.99     20.40 o
  -9   1   2       24.73       13.66     17.96 o
  -8   1   2       14.93       13.20     15.16 o
  -7   1   2        6.77        7.35     10.97 o
  -6   1   2       62.60       54.80     10.05 o
  -5   1   2       64.09       63.14      6.20 o
  -4   1   2     1476.21     1493.32     24.44 o
  -3   1   2    14694.27    14592.12    229.75 o
  -2   1   2     3059.32     3160.94     45.88 o
  -1   1   2        1.74       13.14      2.23 o
   0   1   2     4997.71     5535.71     81.84 o
   1   1   2     4853.28     4739.47     67.74 o
   2   1   2     1332.94     1479.07     20.64 o
   3   1   2       21.88       15.10      3.84 o
   4   1   2     2105.26     1971.54     31.04 o
   5   1   2        5.16       -7.40      7.59 o
   6   1   2       64.33       56.54     10.53 o
   7   1   2       51.49       53.87     12.23 o
   8   1   2        8.09        6.22     12.92 o
   9   1   2       96.41       71.48     16.41 o
  10   1   2       15.44       -1.49     24.81 o
 -10   2   2        3.61       -3.29     20.12 o
  -9   2   2      105.25      111.55     19.76 o
  -8   2   2      114.35      111.47     16.66 o
  -7   2   2      560.76      523.06     22.79 o
  -6   2   2     2658.35     2449.85     44.07 o
  -5   2   2     1342.78     1388.39     27.04 o
  -4   2   2      884.22      878.41     21.22 o
  -3   2   2      151.91      143.24      5.99 o
  -2   2   2     7714.60     8146.29    115.92 o
  -1   2   2      746.11      753.07     12.39 o
   0   2   2      106.72      106.24      4.14 o
   1   2   2     2580.08     2757.01     44.67 o
   2   2   2    12302.75    13618.60    176.40 o
   3   2   2     1476.94     1496.30     21.61 o
   4   2   2     3010.89     2882.23     43.84 o
   5   2   2     1066.78      899.79     18.06 o
   6   2   2       39.56       45.45     13.52 o
   7   2   2      448.68      480.43     27.21 o
   8   2   2      596.42      527.33     21.64 o
   9   2   2        6.38       -3.40     18.50 o
  10   2   2      100.28      124.04     29.48 o
 -10   3   2      347.69      324.58     26.30 o
  -9   3   2      113.08       83.13     19.42 o
  -8   3   2       60.77       51.19     16.33 o
  -7   3   2       14.59       14.22     13.77 o
  -6   3   2      209.08      220.99     11.71 o
  -5   3   2     2310.35     2361.86     42.19 o
  -4   3   2      238.02      183.34      7.57 o
  -3   3   2     9826.53     8883.49    126.86 o
  -2   3   2    11424.00    11888.63    168.46 o
  -1   3   2     3038.95     3493.98     50.72 o
   0   3   2    11367.72    11825.34    217.54 o
   1   3   2    98092.49    97479.90   1774.72 o
   2   3   2       35.26       50.14      4.16 o
   3   3   2     1881.06     1937.95     30.12 o
   4   3   2     5166.78     4890.10     71.66 o
   5   3   2       29.66       33.04      9.41 o
   6   3   2     1370.67     1339.03     34.00 o
   7   3   2       99.22       75.44     15.07 o
   8   3   2       37.35        6.75     16.72 o
   9   3   2       28.56       16.47     19.11 o
  10   3   2       34.36       66.82     22.16 o
 -10   4   2       54.79       46.25     23.70 o
  -9   4   2      144.24      194.99     24.58 o
  -8   4   2       86.17       99.00     17.74 o
  -7   4   2       23.26       11.07     14.28 o
  -6   4   2     1170.90     1193.91     26.76 o
  -5   4   2      529.12      506.88     13.92 o
  -4   4   2     1886.00     2031.43     32.50 o
  -3   4   2      639.74      763.18     15.02 o
  -2   4   2     1020.35      935.16     16.42 o
  -1   4   2       13.96       18.21      4.35 o
   0   4   2      196.71      212.75      9.87 o
   1   4   2      179.02      211.63     10.41 o
   2   4   2     4828.09     4909.61     71.24 o
   3   4   2     5072.39     5355.40     77.94 o
   4   4   2    13435.63    13272.52    189.29 o
   5   4   2      985.67      986.13     19.66 o
   6   4   2       11.18        0.73     12.38 o
   7   4   2     1028.45     1016.36     51.21 o
   8   4   2      191.18      212.18     20.34 o
   9   4   2        4.95      -19.35     19.35 o
  -9   5   2        1.71        2.71     19.12 o
  -8   5   2      329.77      356.13     22.38 o
  -7   5   2      306.42      295.81     18.70 o
  -6   5   2        0.16      -10.20     10.20 o
  -5   5   2     2351.76     2325.63     37.81 o
  -4   5   2       56.13       68.05      7.18 o
  -3   5   2       29.51       33.64      6.09 o
  -2   5   2     6996.79     7352.00    105.58 o
  -1   5   2     3401.37     3450.37     57.56 o
   0   5   2     5722.98     5941.36    111.86 o
   1   5   2     4720.34     4860.76     92.24 o
   2   5   2      588.86      621.73     13.16 o
   3   5   2      649.13      658.74     18.72 o
   4   5   2      112.68      129.91      8.10 o
   5   5   2        5.08        2.85      7.47 o
   6   5   2       89.26      101.86     12.31 o
   7   5   2        7.82       13.95     15.31 o
   8   5   2       33.62       42.18     17.88 o
   9   5   2       32.00       39.41     21.33 o
  -9   6   2      305.27      362.85     30.31 o
  -8   6   2       90.35       97.69     23.10 o
  -7   6   2      826.77      830.00     28.80 o
  -6   6   2     2173.04     2071.90     42.74 o
  -5   6   2     5132.93     4941.24     74.33 o
  -4   6   2        2.65        8.34      7.26 o
  -3   6   2     2353.89     2424.24     38.22 o
  -2   6   2     1989.58     2045.93     32.45 o
  -1   6   2     1822.08     1977.53     42.42 o
   0   6   2      184.80      215.87     11.02 o
   1   6   2     7026.27     7093.33    162.71 o
   2   6   2     2631.59     2581.91     45.65 o
   3   6   2      414.22      370.61     11.83 o
   4   6   2     4227.49     3963.73     60.14 o
   5   6   2     2013.75     1851.69     47.97 o
   6   6   2     1112.74     1041.88     26.10 o
   7   6   2     2257.90     2115.54     88.87 o
   8   6   2      621.25      696.62     30.34 o
   9   6   2       12.31      -25.43     25.43 o
  -9   7   2       42.67       54.85     28.43 o
  -8   7   2       19.38       18.88     21.81 o
  -7   7   2      183.51      240.23     23.86 o
  -6   7   2       49.44       39.90     12.27 o
  -5   7   2      223.60      282.95     12.40 o
  -4   7   2     2581.76     2572.50     41.58 o
  -3   7   2      301.18      329.98     12.49 o
  -2   7   2      649.61      608.29     16.79 o
  -1   7   2      372.36      373.55     13.90 o
   0   7   2     1230.66     1203.92     36.74 o
   1   7   2     6122.25     5733.38    109.64 o
   2   7   2     1561.68     1442.42     29.31 o
   3   7   2        7.91        4.64      6.85 o
   4   7   2      978.88      956.62     20.48 o
   5   7   2      666.06      685.78     18.22 o
   6   7   2      187.19      219.27     17.84 o
   7   7   2       18.80       34.17     28.04 o
   8   7   2        3.70      -27.30     27.30 o
   9   7   2        7.77      -37.36     37.36 o
  -8   8   2       17.53        9.21     25.06 o
  -7   8   2       92.50       87.99     23.93 o
  -6   8   2      518.38      528.01     25.31 o
  -5   8   2      187.89      198.78     12.04 o
  -4   8   2     1313.00     1364.94     26.42 o
  -3   8   2     1818.80     1709.70     29.89 o
  -2   8   2       18.17        4.61      7.33 o
  -1   8   2     1325.81     1315.06     27.32 o
   0   8   2     1647.45     1579.65     46.24 o
   1   8   2      886.58      913.81     26.09 o
   2   8   2     1257.34     1273.86     32.74 o
   3   8   2       65.92       74.16     11.19 o
   4   8   2      484.76      429.90     18.41 o
   5   8   2      404.30      458.20     23.84 o
   6   8   2       27.69       38.76     16.33 o
   7   8   2      215.73      244.01     28.09 o
   8   8   2       21.20       -0.81     26.77 o
  -8   9   2        0.32       15.26     26.84 o
  -7   9   2        5.44      -11.53     22.66 o
  -6   9   2      103.90      119.05     18.44 o
  -5   9   2      129.14      206.70     18.42 o
  -4   9   2        9.55      -11.12     11.12 o
  -3   9   2     1648.05     1720.16     37.23 o
  -2   9   2     1855.60     1898.96     37.28 o
  -1   9   2       43.13       57.66      8.39 o
   0   9   2     3902.99     3807.46     82.94 o
   1   9   2     3943.79     4131.27     82.87 o
   2   9   2     1799.37     1788.20     36.61 o
   3   9   2      126.32      133.54     12.91 o
   4   9   2      820.99      801.69     23.78 o
   5   9   2       73.13       77.39     13.88 o
   6   9   2       13.88        8.68     16.93 o
   7   9   2       11.09       34.86     28.33 o
   8   9   2      109.43       58.21     29.61 o
  -7  10   2       43.22       50.98     42.87 o
  -6  10   2      128.42      153.00     32.12 o
  -5  10   2      284.07      315.21     18.13 o
  -4  10   2      737.70      673.03     23.65 o
  -3  10   2       51.21       25.24     14.35 o
  -2  10   2      663.62      621.91     25.09 o
  -1  10   2     4117.94     3872.55     80.63 o
   0  10   2      312.46      331.30     18.50 o
   1  10   2      254.19      288.61     19.42 o
   2  10   2      174.00      174.12     20.94 o
   3  10   2      123.01      131.69     14.39 o
   4  10   2      109.29      113.88     14.43 o
   5  10   2        4.51       -9.72     14.06 o
   6  10   2       18.86        6.86     18.31 o
   7  10   2      242.42      296.94     32.60 o
  -7  11   2       47.37       18.06     39.93 o
  -6  11   2        1.52       -3.78     23.85 o
  -5  11   2       40.78       10.03     17.65 o
  -4  11   2      265.10      268.35     21.10 o
  -3  11   2      230.39      260.36     19.99 o
  -2  11   2      756.28      776.18     28.14 o
  -1  11   2      282.68      258.45     18.34 o
   0  11   2       11.59       11.97     13.95 o
   1  11   2      346.33      365.72     21.04 o
   2  11   2        2.92       -5.30     15.20 o
   3  11   2       76.96       73.17     18.67 o
   4  11   2       17.50       33.77     15.06 o
   5  11   2       79.63       52.82     19.37 o
   6  11   2      142.30      185.50     23.18 o
  -6  12   2      129.44      204.12     30.97 o
  -5  12   2       11.98       54.27     20.37 o
  -4  12   2        9.27      -16.14     20.28 o
  -3  12   2       42.86       46.23     17.66 o
  -2  12   2       71.89       72.58     26.11 o
  -1  12   2        4.25       12.67     20.64 o
   0  12   2       20.27       26.06     20.03 o
   1  12   2        1.96      -16.10     16.10 o
   2  12   2       93.55       66.80     19.93 o
   3  12   2      323.11      338.15     23.21 o
   4  12   2      244.55      279.33     23.50 o
   5  12   2      150.35      235.64     29.58 o
   6  12   2       18.14       -4.48     26.71 o
  -5  13   2       84.02       23.57     27.69 o
  -4  13   2      112.04      117.27     22.02 o
  -3  13   2      233.51      215.30     22.82 o
  -2  13   2      157.90      235.22     41.03 o
  -1  13   2       41.26       45.76     23.66 o
   0  13   2       24.70       64.14     18.34 o
   1  13   2      375.69      325.06     23.58 o
   2  13   2      386.16      420.04     26.09 o
   3  13   2        2.68       -6.20     19.86 o
   4  13   2       61.87       89.43     22.36 o
   5  13   2       94.72       72.52     60.48 o
  -3  14   2       56.54       40.47     26.60 o
  -2  14   2        0.73       20.03     36.19 o
  -1  14   2      152.80      151.76     45.58 o
   0  14   2      216.90      248.51     29.96 o
   1  14   2        4.71        1.42     60.77 o
   2  14   2      378.84      420.92     40.57 o
   3  14   2       57.29       92.07     37.31 o
 -10   1   3       22.11       14.94     24.34 o
  -9   1   3      330.67      382.22     26.92 o
  -8   1   3      601.14      574.61     25.00 o
  -7   1   3       57.06       52.18     13.69 o
  -6   1   3     2800.70     2435.70     51.48 o
  -5   1   3    11899.39    11415.37    181.67 o
  -4   1   3      285.65      252.40      9.94 o
  -3   1   3    15809.17    16142.89    253.86 o
  -2   1   3    53811.80    55544.30    866.96 o
  -1   1   3     1324.97     1436.41     23.26 o
   0   1   3    13609.50    13747.89    306.51 o
   1   1   3     1258.04     1159.41     22.95 o
   2   1   3    10567.03    12004.53    155.69 o
   3   1   3      554.32      534.36     11.11 o
   4   1   3       14.00       24.06      4.77 o
   5   1   3      364.29      371.26     14.67 o
   6   1   3      106.84      133.43     13.18 o
   7   1   3     1160.98     1070.27     26.40 o
   8   1   3      462.22      469.12     24.39 o
   9   1   3      113.40      119.60     16.94 o
  10   1   3       30.14        7.28     18.77 o
 -10   2   3       66.73       68.29     21.46 o
  -9   2   3      171.33      183.01     20.22 o
  -8   2   3      106.03      120.02     20.85 o
  -7   2   3       60.35       56.07     13.79 o
  -6   2   3       47.71       63.29      9.64 o
  -5   2   3        0.19        8.72      6.89 o
  -4   2   3     1537.17     1710.05     30.87 o
  -3   2   3       52.45       36.74      4.17 o
  -2   2   3    15147.53    16065.00    226.96 o
  -1   2   3     1201.26     1305.89     22.52 o
   0   2   3     7413.70     7538.12    121.51 o
   1   2   3   141320.75   137759.83   2605.60 o
   2   2   3    27697.29    28233.11    363.95 o
   3   2   3      570.07      581.37     10.66 o
   4   2   3     5839.55     5397.20     78.71 o
   5   2   3     3849.21     3582.41     54.39 o
   6   2   3      262.75      290.49     19.37 o
   7   2   3     1563.12     1541.60     33.25 o
   8   2   3        8.31      -13.23     13.50 o
   9   2   3      112.72      146.20     20.77 o
  10   2   3        8.04      -21.26     21.26 o
 -10   3   3       11.50       26.06     20.11 o
  -9   3   3       13.99       -5.15     21.97 o
  -8   3   3        0.44      -15.95     15.95 o
  -7   3   3       42.34       53.78     14.22 o
  -6   3   3       36.38       56.83      9.59 o
  -5   3   3      272.85      283.05     12.98 o
  -4   3   3     1464.46     1481.26     24.57 o
  -3   3   3     1072.00     1166.08     23.38 o
  -2   3   3       53.07      110.55      5.51 o
  -1   3   3     4065.33     4438.19     72.11 o
   0   3   3       85.18      169.94      6.66 o
   1   3   3     6941.44     7234.80    134.21 o
   2   3   3     7897.01     8575.26    122.37 o
   3   3   3      353.56      374.16     16.24 o
   4   3   3     3838.95     3932.87     58.53 o
   5   3   3     1317.72     1264.54     26.20 o
   6   3   3      549.74      492.31     21.64 o
   7   3   3        0.50       10.94     14.16 o
   8   3   3        2.30      -15.97     15.97 o
   9   3   3       61.00       73.65     19.87 o
  10   3   3        1.89       13.41     22.15 o
 -10   4   3       34.55        2.33     23.05 o
  -9   4   3      965.04      908.54     33.71 o
  -8   4   3      302.89      312.60     21.17 o
  -7   4   3       99.53      132.32     15.99 o
  -6   4   3      806.48      773.15     21.12 o
  -5   4   3      156.45      213.73      9.71 o
  -4   4   3     2926.58     2920.03     44.78 o
  -3   4   3     3033.25     3101.57     46.63 o
  -2   4   3     2676.75     2631.07     39.55 o
  -1   4   3     8705.15     9282.81    148.92 o
   0   4   3     3155.50     3224.17     53.68 o
   1   4   3    11667.50    11692.45    215.56 o
   2   4   3     2991.37     3033.03     61.23 o
   3   4   3      358.91      341.69     10.41 o
   4   4   3    16514.09    15855.01    225.34 o
   5   4   3     4579.12     4389.70     65.91 o
   6   4   3       17.78       -7.67     12.20 o
   7   4   3      111.81      164.81     17.37 o
   8   4   3       29.73       67.87     18.18 o
   9   4   3        8.48        3.41     19.59 o
  -9   5   3      220.67      286.52     23.68 o
  -8   5   3       68.33      114.16     17.93 o
  -7   5   3      653.59      653.64     26.24 o
  -6   5   3     1766.59     1651.07     59.69 o
  -5   5   3     3388.70     3444.12     53.08 o
  -4   5   3        7.27        4.71      6.51 o
  -3   5   3     6361.97     6410.01     93.13 o
  -2   5   3    15025.36    14904.79    211.38 o
  -1   5   3     1529.63     1594.22     28.51 o
   0   5   3       44.37       46.86      5.87 o
   1   5   3     9697.55     9942.78    184.41 o
   2   5   3     1159.10     1212.19     25.07 o
   3   5   3      899.78      831.33     16.74 o
   4   5   3       25.96       27.73      6.98 o
   5   5   3      105.72      109.38      8.75 o
   6   5   3      455.42      450.30     18.46 o
   7   5   3      310.51      351.26     20.89 o
   8   5   3      155.97      188.46     27.13 o
   9   5   3        4.87      -19.75     22.68 o
  -9   6   3        2.29      -19.32     19.32 o
  -8   6   3        7.96        7.59     17.22 o
  -7   6   3      240.21      249.79     19.00 o
  -6   6   3      349.63      347.16     17.61 o
  -5   6   3      393.54      359.53     14.03 o
  -4   6   3      343.64      322.61     12.61 o
  -3   6   3      499.44      498.03     14.72 o
  -2   6   3      179.71      220.73      9.46 o
  -1   6   3     1990.56     1969.89     34.99 o
   0   6   3     2867.92     3002.55     51.52 o
   1   6   3      584.73      531.39     18.16 o
   2   6   3      241.59      234.01     10.63 o
   3   6   3      707.64      674.24     15.62 o
   4   6   3       33.54       41.50     10.65 o
   5   6   3      588.09      616.96     17.25 o
   6   6   3     1470.71     1412.86     31.63 o
   7   6   3      198.31      180.86     18.88 o
   8   6   3      223.17      240.96     36.63 o
   9   6   3       64.68       79.92     29.22 o
  -9   7   3       23.92       10.45     26.47 o
  -8   7   3      362.23      426.79     24.90 o
  -7   7   3       70.74      100.23     17.85 o
  -6   7   3      894.48      923.51     27.76 o
  -5   7   3     1230.28     1177.86     24.13 o
  -4   7   3      115.76      156.28     11.96 o
  -3   7   3     4775.36     4655.43     69.57 o
  -2   7   3     5416.71     5122.79     75.54 o
  -1   7   3      781.09      824.23     18.90 o
   0   7   3       54.89       88.24      9.70 o
   1   7   3     1587.32     1570.11     40.12 o
   2   7   3       24.52       23.04      8.85 o
   3   7   3       10.89        5.28      7.53 o
   4   7   3        3.58       10.06      8.22 o
   5   7   3      930.25      837.17     34.03 o
   6   7   3      162.57      140.12     17.05 o
   7   7   3       87.03       70.55     23.58 o
   8   7   3      629.34      639.63     38.89 o
   9   7   3       89.04       70.10     29.43 o
  -8   8   3        0.67        0.92     24.43 o
  -7   8   3       98.85       61.63     22.68 o
  -6   8   3      149.65      128.00     16.92 o
  -5   8   3      111.78      109.52     11.01 o
  -4   8   3      465.94      465.72     15.78 o
  -3   8   3     2246.54     2303.60     37.88 o
  -2   8   3     4076.62     4158.12     62.71 o
  -1   8   3     1112.64     1127.99     29.49 o
   0   8   3      612.65      591.09     20.44 o
   1   8   3     6448.13     6299.35    136.11 o
   2   8   3      518.66      503.34     18.00 o
   3   8   3      873.07      890.49     23.58 o
   4   8   3     2320.41     2268.21     44.13 o
   5   8   3     1579.08     1593.90     34.78 o
   6   8   3      275.76      287.32     23.51 o
   7   8   3      207.59      230.86     28.60 o
   8   8   3      249.67      317.31     33.40 o
  -8   9   3        3.30      -13.91     25.92 o
  -7   9   3        2.16      -22.58     22.58 o
  -6   9   3       26.00       42.92     16.51 o
  -5   9   3       17.75       12.24     12.62 o
  -4   9   3     1061.26     1037.21     26.66 o
  -3   9   3       85.49       75.54     11.31 o
  -2   9   3      583.57      572.64     21.06 o
  -1   9   3      462.82      469.13     21.29 o
   0   9   3      957.06      900.52     26.71 o
   1   9   3        0.62       -0.21     15.04 o
   2   9   3      978.76      938.79     24.86 o
   3   9   3     1758.16     1787.22     37.52 o
   4   9   3       28.23       25.82     12.53 o
   5   9   3      354.48      372.35     18.29 o
   6   9   3      216.48      269.31     26.04 o
   7   9   3       35.96       35.86     26.20 o
   8   9   3       93.58       47.32     29.12 o
  -7  10   3      141.05      159.38     67.96 o
  -6  10   3      190.94      245.46     21.15 o
  -5  10   3        4.29       13.42     13.88 o
  -4  10   3      253.16      300.34     16.54 o
  -3  10   3        0.23       12.78     14.02 o
  -2  10   3       41.85       54.81     14.32 o
  -1  10   3        6.13        5.06     13.17 o
   0  10   3      675.75      729.59     28.26 o
   1  10   3     1215.29     1228.87     34.10 o
   2  10   3      840.28      853.33     32.10 o
   3  10   3        3.43       10.12     13.67 o
   4  10   3      263.35      342.29     18.22 o
   5  10   3      410.16      450.76     26.40 o
   6  10   3       57.96       77.89     19.52 o
   7  10   3       26.06       13.74     27.07 o
  -7  11   3      203.42      172.18     45.51 o
  -6  11   3      535.53      568.98     37.38 o
  -5  11   3      359.21      390.16     23.99 o
  -4  11   3      103.69      101.59     18.06 o
  -3  11   3      553.51      657.16     27.84 o
  -2  11   3      260.58      289.07     19.63 o
  -1  11   3      173.02      184.65     21.21 o
   0  11   3       11.69       30.22     18.11 o
   1  11   3      139.36      161.48     17.84 o
   2  11   3      361.68      388.76     22.20 o
   3  11   3      128.59      103.54     15.44 o
   4  11   3      267.99      222.03     17.80 o
   5  11   3       18.91      -18.66     18.66 o
   6  11   3       13.47       10.07     20.31 o
  -6  12   3       37.08       60.92     27.28 o
  -5  12   3       20.83       -5.10     29.16 o
  -4  12   3      224.89      231.54     22.19 o
  -3  12   3      682.27      595.14     28.18 o
  -2  12   3       28.47       10.95     23.23 o
  -1  12   3      134.94       86.60     22.41 o
   0  12   3      235.39      250.85     42.72 o
   1  12   3       96.46       79.07     18.32 o
   2  12   3       32.20       32.28     17.72 o
   3  12   3        1.36       -4.45     18.54 o
   4  12   3       95.64       97.71     25.23 o
   5  12   3      150.59       89.93     42.87 o
   6  12   3      160.80      127.46     30.46 o
  -5  13   3       98.40      135.73     38.90 o
  -4  13   3       41.92       17.55     20.49 o
  -3  13   3      274.67      298.48     29.99 o
  -2  13   3       48.19       10.84     23.46 o
  -1  13   3        1.87      -21.54     21.54 o
   0  13   3       85.27       77.49     24.39 o
   1  13   3       20.14       18.15     18.88 o
   2  13   3      120.15       99.87     28.15 o
   3  13   3       30.33       32.88     19.98 o
   4  13   3        5.08        0.28     21.11 o
  -3  14   3       61.75       38.75     27.30 o
  -2  14   3       40.21       39.30     38.17 o
  -1  14   3       72.71       58.48     38.83 o
   0  14   3      314.99      323.29     31.66 o
   1  14   3      342.78      367.98     26.90 o
   2  14   3      195.38      220.66     30.67 o
   3  14   3        1.56       -4.11     21.63 o
 -10   0   4       29.59       11.74     34.35 o
  -9   0   4       24.13       48.00     29.80 o
  -8   0   4       72.05       75.59     27.45 o
  -7   0   4      609.73      577.71     27.96 o
  -6   0   4     1078.78     1058.69     34.57 o
  -5   0   4     2112.70     1646.15     57.56 o
  -4   0   4    14835.50    15855.42    291.02 o
  -3   0   4     8620.51     9022.95    202.47 o
  -2   0   4    29531.56    27263.99    832.42 o
  -1   0   4    19928.82    21250.58    649.83 o
   1   0   4    21334.27    22729.06    694.88 o
   2   0   4    24734.67    24709.00    547.07 o
   3   0   4      223.82      196.42     12.58 o
   4   0   4     2013.39     1975.67     49.85 o
   5   0   4     2854.29     2696.12     67.17 o
   6   0   4        5.82       10.08     32.52 o
   7   0   4      339.13      375.69     38.02 o
   8   0   4     1781.19     1516.05     49.15 o
   9   0   4       45.67      102.19     24.11 o
  10   0   4        0.29      -24.42     24.42 o
 -10   1   4        0.62      -17.00     58.06 o
  -9   1   4      182.32      170.74     23.66 o
  -8   1   4       15.43        5.22     23.99 o
  -7   1   4       17.64       25.85     13.38 o
  -6   1   4     2907.06     2869.69     50.44 o
  -5   1   4     3631.66     3714.26     62.34 o
  -4   1   4      285.19      223.31      9.86 o
  -3   1   4       23.77       43.89      4.93 o
  -2   1   4       56.87       69.52      4.61 o
  -1   1   4       24.95       41.43      6.02 o
   0   1   4     1699.82     1604.85     88.29 o
   1   1   4     9272.46    10262.67    161.86 o
   2   1   4      590.19      653.97     12.03 o
   3   1   4       36.71       30.52      3.52 o
   4   1   4     1978.96     2021.52     31.90 o
   5   1   4     2942.28     2624.08     46.46 o
   6   1   4       44.58       29.28     10.25 o
   7   1   4       30.90       33.52     11.82 o
   8   1   4      379.52      409.14     19.88 o
   9   1   4      230.33      255.73     19.68 o
  10   1   4        8.37      -13.60     18.23 o
 -10   2   4       42.22       19.91     20.73 o
  -9   2   4      119.38      113.58     19.53 o
  -8   2   4      191.18      233.83     19.18 o
  -7   2   4      196.92      202.43     16.53 o
  -6   2   4       20.56       14.81      8.20 o
  -5   2   4     2615.77     2451.15     42.98 o
  -4   2   4      555.88      495.52     18.28 o
  -3   2   4     1380.27     1182.45     19.64 o
  -2   2   4     4108.85     4353.09     62.96 o
  -1   2   4    11976.23    12795.96    203.89 o
   0   2   4     6267.11     6512.95    251.50 o
   1   2   4    14942.00    16102.09    253.26 o
   2   2   4    13667.63    13540.60    175.64 o
   3   2   4      237.97      296.36      7.67 o
   4   2   4      216.41      212.20      7.39 o
   5   2   4      177.60      206.32      9.51 o
   6   2   4      460.08      408.36     16.75 o
   7   2   4        0.22      -11.34     11.34 o
   8   2   4        1.37      -13.31     13.31 o
   9   2   4       98.95      114.07     17.38 o
  10   2   4        8.58       29.56     22.15 o
 -10   3   4       41.21       28.16     21.42 o
  -9   3   4      398.48      429.50     25.26 o
  -8   3   4     1587.01     1504.23     39.86 o
  -7   3   4       15.86       26.93     13.50 o
  -6   3   4     1563.57     1471.88     36.07 o
  -5   3   4     8752.30     8448.11    136.05 o
  -4   3   4     1753.21     1843.91     29.60 o
  -3   3   4      213.74      241.64      8.62 o
  -2   3   4     1155.50     1166.49     19.21 o
  -1   3   4      112.52      120.08      5.33 o
   0   3   4     3500.32     3709.84     61.08 o
   1   3   4     2108.52     2415.04     47.31 o
   2   3   4     4715.37     4841.52     70.33 o
   3   3   4      507.24      603.95     19.40 o
   4   3   4     1281.43     1101.23     18.07 o
   5   3   4     6521.71     5787.37     85.36 o
   6   3   4     1409.85     1284.43     28.45 o
   7   3   4      650.06      663.25     25.80 o
   8   3   4     1104.76     1196.49     35.94 o
   9   3   4        3.03      -16.55     19.77 o
 -10   4   4       17.53       14.26     30.17 o
  -9   4   4       79.65      102.77     22.46 o
  -8   4   4      184.48      166.21     18.60 o
  -7   4   4      105.70       77.67     15.46 o
  -6   4   4      266.66      282.81     14.01 o
  -5   4   4     2228.75     2258.51     36.72 o
  -4   4   4     1181.19     1337.21     23.38 o
  -3   4   4     3427.36     3512.65     52.40 o
  -2   4   4     7007.71     6910.00     99.20 o
  -1   4   4     1986.73     1890.34     32.49 o
   0   4   4       34.93       49.16      6.91 o
   1   4   4     5844.27     6294.28    117.95 o
   2   4   4     3517.33     3549.50     58.33 o
   3   4   4     3910.28     4158.24     61.55 o
   4   4   4     1617.46     1575.30     26.79 o
   5   4   4      778.11      770.16     17.38 o
   6   4   4      107.86      121.34     14.71 o
   7   4   4        2.83       15.35     17.04 o
   8   4   4        0.08      -13.37     17.23 o
   9   4   4       42.95       69.45     21.60 o
  -9   5   4      218.73      238.70     22.70 o
  -8   5   4      236.72      220.79     20.25 o
  -7   5   4        1.07        9.09     16.37 o
  -6   5   4      715.35      686.51     20.41 o
  -5   5   4     1001.23      864.73     18.91 o
  -4   5   4       36.84       47.74      6.97 o
  -3   5   4     3239.43     3392.45     51.17 o
  -2   5   4      215.28      276.69     10.64 o
  -1   5   4     1491.58     1527.93     27.43 o
   0   5   4      858.78      820.31     17.57 o
   1   5   4       58.79       74.16      8.20 o
   2   5   4     6503.91     6384.01    120.41 o
   3   5   4       16.86       19.30      5.98 o
   4   5   4       62.33       65.75      7.41 o
   5   5   4     1076.18     1018.89     20.99 o
   6   5   4      621.73      594.51     25.44 o
   7   5   4       59.11       84.20     16.46 o
   8   5   4      161.93      189.72     20.64 o
   9   5   4        4.12        9.60     20.76 o
  -9   6   4        0.35      -19.06     19.06 o
  -8   6   4      103.07      167.63     19.46 o
  -7   6   4       81.61       82.89     16.63 o
  -6   6   4      217.61      259.26     14.14 o
  -5   6   4     2164.96     2188.09     36.60 o
  -4   6   4      472.54      456.25     15.93 o
  -3   6   4     2040.49     2026.82     32.93 o
  -2   6   4    13131.19    12922.95    184.06 o
  -1   6   4     8672.03     8499.99    137.31 o
   0   6   4       90.61       61.43      7.78 o
   1   6   4     6870.99     6357.54    120.43 o
   2   6   4     7537.92     7154.86    135.08 o
   3   6   4     1575.55     1576.18     33.95 o
   4   6   4      491.14      498.94     14.68 o
   5   6   4      380.71      433.89     15.09 o
   6   6   4      297.86      324.34     15.99 o
   7   6   4        1.59       -8.05     18.71 o
   8   6   4       97.67       69.53     25.91 o
   9   6   4       52.07       39.96     27.97 o
  -9   7   4       79.32      118.68     22.74 o
  -8   7   4      144.09      168.82     20.96 o
  -7   7   4        9.08       -8.69     15.88 o
  -6   7   4       37.10       55.68     12.37 o
  -5   7   4     1057.77     1029.53     28.31 o
  -4   7   4      547.21      547.95     15.73 o
  -3   7   4      797.19      793.04     20.20 o
  -2   7   4      170.93      151.47      8.34 o
  -1   7   4     1721.61     1594.19     44.68 o
   0   7   4     1387.04     1344.04     31.26 o
   1   7   4       92.95       66.11     10.73 o
   2   7   4      142.21      159.42     12.50 o
   3   7   4     1100.08     1102.31     25.80 o
   4   7   4      155.37      194.35     20.15 o
   5   7   4      262.31      309.14     15.84 o
   6   7   4        2.22      -14.62     14.62 o
   7   7   4       34.70       38.93     23.23 o
   8   7   4       61.33       66.97     27.52 o
  -8   8   4        5.76      -23.68     23.68 o
  -7   8   4      414.42      412.47     54.54 o
  -6   8   4       16.70       11.51     12.93 o
  -5   8   4        2.55       -0.56      9.77 o
  -4   8   4      681.06      653.75     17.81 o
  -3   8   4      299.04      357.68     13.87 o
  -2   8   4      750.45      704.73     16.76 o
  -1   8   4      328.61      335.03     16.26 o
   0   8   4      321.34      310.11     15.21 o
   1   8   4      605.21      563.20     22.46 o
   2   8   4      255.02      277.34     13.92 o
   3   8   4      493.46      431.34     18.59 o
   4   8   4       40.86       48.37     11.99 o
   5   8   4      101.97       92.34     13.40 o
   6   8   4      141.21      149.38     19.07 o
   7   8   4      219.85      244.87     29.16 o
   8   8   4        1.50      -40.82     47.71 o
  -8   9   4      199.05      240.16     30.60 o
  -7   9   4       18.20       47.87     25.40 o
  -6   9   4      374.96      376.61     22.08 o
  -5   9   4      473.58      455.38     20.12 o
  -4   9   4      102.31      108.82     12.62 o
  -3   9   4       26.80       26.08     14.63 o
  -2   9   4      218.88      217.37     10.72 o
  -1   9   4        1.53       11.67     11.27 o
   0   9   4       32.27       22.13     11.36 o
   1   9   4      369.85      426.15     16.76 o
   2   9   4     1595.25     1582.66     34.03 o
   3   9   4        7.76       18.07     11.85 o
   4   9   4      986.11     1016.84     27.62 o
   5   9   4     1168.06     1138.25     29.91 o
   6   9   4      288.81      309.96     22.63 o
   7   9   4        7.59       -3.60     28.48 o
   8   9   4       32.79       12.38     29.11 o
  -7  10   4       44.84       40.51     28.70 o
  -6  10   4      117.96      116.99     19.34 o
  -5  10   4      104.11      125.63     16.84 o
  -4  10   4        0.79        8.31     15.17 o
  -3  10   4      342.34      332.83     20.11 o
  -2  10   4     1041.51     1075.54     31.76 o
  -1  10   4      711.98      753.02     25.81 o
   0  10   4      162.94      180.68     15.10 o
   1  10   4      467.83      518.38     24.12 o
   2  10   4     1599.55     1522.93     34.24 o
   3  10   4     1419.70     1258.26     34.86 o
   4  10   4       31.81       39.82     14.19 o
   5  10   4      186.45      231.56     21.36 o
   6  10   4      248.59      251.51     23.40 o
   7  10   4        3.63      -33.60     43.53 o
  -7  11   4        4.28       68.99     41.10 o
  -6  11   4      168.36      174.89     48.08 o
  -5  11   4       13.07      -10.02     17.75 o
  -4  11   4        6.82        8.01     16.35 o
  -3  11   4      289.54      287.85     20.51 o
  -2  11   4        5.31        1.18     14.87 o
  -1  11   4      490.61      469.37     46.76 o
   0  11   4      599.50      603.22     32.75 o
   1  11   4      149.57      217.33     22.93 o
   2  11   4      370.81      370.30     22.39 o
   3  11   4      231.99      200.24     16.92 o
   4  11   4       75.35      101.78     16.58 o
   5  11   4      152.70      172.22     25.79 o
   6  11   4       45.60       63.94     33.02 o
  -6  12   4       88.98       82.94     27.33 o
  -5  12   4       44.10       50.66     42.42 o
  -4  12   4       69.24       44.33     19.27 o
  -3  12   4      222.95      251.05     21.72 o
  -2  12   4     1271.87     1228.44     46.70 o
  -1  12   4      661.77      701.84     35.69 o
   0  12   4       64.79       75.62     33.25 o
   1  12   4      993.59     1047.81     34.55 o
   2  12   4      533.31      531.73     27.40 o
   3  12   4       56.71       53.29     19.02 o
   4  12   4        0.48      -11.85     18.99 o
   5  12   4        1.10      -26.68     31.34 o
  -5  13   4       29.15       22.77     29.30 o
  -4  13   4      158.16      154.42     28.49 o
  -3  13   4      276.47      278.71     46.24 o
  -2  13   4        0.89        5.99     23.51 o
  -1  13   4      103.59       98.53     30.31 o
   0  13   4      318.50      239.50     29.58 o
   1  13   4        3.63        4.58     18.15 o
   2  13   4      147.55      132.31     21.62 o
   3  13   4       81.32       96.78     24.89 o
   4  13   4       58.88       78.66     22.33 o
  -3  14   4       79.57       41.21     28.07 o
  -2  14   4       36.43       26.24     25.95 o
  -1  14   4        4.41        1.71     24.38 o
   0  14   4        5.32       29.33     26.26 o
   1  14   4       20.96        2.33     20.75 o
   2  14   4        8.46      -20.77     20.77 o
   3  14   4      247.84      233.82     26.09 o
 -10   1   5        1.55       -5.71     24.61 o
  -9   1   5      306.82      360.35     28.49 o
  -8   1   5     1328.02     1199.58     43.07 o
  -7   1   5      226.54      296.67     17.64 o
  -6   1   5      560.56      529.06     16.25 o
  -5   1   5       66.12      139.59      8.56 o
  -4   1   5      521.21      495.19     13.73 o
  -3   1   5      452.89      515.05     12.56 o
  -2   1   5    13671.37    13136.14    285.33 o
  -1   1   5    14958.48    15651.53    479.26 o
   0   1   5        9.83       17.65      5.80 o
   1   1   5     9375.84     9177.95    166.34 o
   2   1   5    36229.85    35851.49    571.56 o
   3   1   5     1697.73     1579.91     25.34 o
   4   1   5     1175.78     1109.76     21.44 o
   5   1   5     5507.38     5191.90     93.41 o
   6   1   5      411.40      393.26     16.81 o
   7   1   5      247.44      251.75     15.26 o
   8   1   5      247.29      334.56     29.83 o
   9   1   5       17.12      -11.18     18.65 o
  10   1   5        8.12      -14.59     18.31 o
 -10   2   5      175.72      151.64     27.44 o
  -9   2   5       90.95       76.20     18.67 o
  -8   2   5     1725.70     1713.76     43.37 o
  -7   2   5     1310.75     1284.52     55.16 o
  -6   2   5      288.92      293.35     18.73 o
  -5   2   5     4892.06     4456.97     74.24 o
  -4   2   5    10782.83    10634.94    169.19 o
  -3   2   5     1719.12     1672.32     26.46 o
  -2   2   5      590.20      603.65     11.75 o
  -1   2   5    22776.40    24066.75    382.07 o
   0   2   5      646.46      647.61     16.30 o
   1   2   5     7729.97     7681.23    122.01 o
   2   2   5     1135.13     1049.00     16.08 o
   3   2   5      486.95      572.36     10.94 o
   4   2   5     2687.54     2696.91     37.71 o
   5   2   5     2839.52     2649.42     41.85 o
   6   2   5     1687.52     1536.38     32.24 o
   7   2   5        5.64        4.64     11.80 o
   8   2   5     1130.00     1071.08     29.35 o
   9   2   5      118.42      123.95     17.88 o
 -10   3   5       15.98        3.71     20.96 o
  -9   3   5        0.68       13.58     18.13 o
  -8   3   5       15.25       17.80     16.12 o
  -7   3   5      106.53      101.18     15.07 o
  -6   3   5       54.87       59.02      9.69 o
  -5   3   5       75.38       92.24     10.62 o
  -4   3   5     1178.96     1223.92     21.48 o
  -3   3   5     3778.25     4387.04     64.30 o
  -2   3   5     2432.88     2518.06     37.90 o
  -1   3   5      723.41      823.25     15.75 o
   0   3   5       63.99       71.56      3.67 o
   1   3   5      665.90      831.03     16.54 o
   2   3   5      876.07     1090.42     20.73 o
   3   3   5      208.77      249.31      9.18 o
   4   3   5       39.69       40.45      5.38 o
   5   3   5       56.05       58.99      7.80 o
   6   3   5        2.80      -15.43     17.29 o
   7   3   5      108.31      100.82     13.48 o
   8   3   5        0.32      -22.56     22.56 o
   9   3   5       49.77       17.53     20.58 o
 -10   4   5       99.36       87.35     23.19 o
  -9   4   5       59.60       34.71     19.04 o
  -8   4   5      449.84      463.12     32.91 o
  -7   4   5      529.04      548.39     28.61 o
  -6   4   5      357.79      350.34     15.78 o
  -5   4   5     9846.33     9307.37    134.44 o
  -4   4   5     7358.65     7681.07    111.13 o
  -3   4   5       12.20        6.23      5.26 o
  -2   4   5    16182.49    15788.82    223.52 o
  -1   4   5     8579.23     8572.73    137.65 o
   0   4   5      324.92      395.45     10.92 o
   1   4   5      565.12      691.29     18.73 o
   2   4   5     3629.91     4223.45     69.04 o
   3   4   5      905.86      857.58     22.79 o
   4   4   5        4.32       -6.17      6.17 o
   5   4   5     1311.37     1226.45     23.14 o
   6   4   5      300.92      303.50     17.65 o
   7   4   5       17.58        5.63     15.25 o
   8   4   5      346.84      395.78     26.17 o
   9   4   5      240.96      229.71     24.29 o
  -9   5   5      274.96      358.06     24.54 o
  -8   5   5      229.51      271.44     20.68 o
  -7   5   5       25.65       12.25     14.41 o
  -6   5   5      133.77      138.27     14.33 o
  -5   5   5      325.33      338.25     12.56 o
  -4   5   5      477.02      490.54     13.63 o
  -3   5   5        4.90        4.66      5.95 o
  -2   5   5     1085.95     1015.72     18.42 o
  -1   5   5     2680.32     2572.16     43.78 o
   0   5   5      513.13      533.75     13.75 o
   1   5   5     5194.52     5105.91     97.45 o
   2   5   5    38991.16    38904.65    710.94 o
   3   5   5      566.60      521.63     13.72 o
   4   5   5     1427.44     1417.25     25.46 o
   5   5   5     3243.67     3155.43     49.57 o
   6   5   5      389.40      430.07     21.77 o
   7   5   5       73.99       84.57     16.86 o
   8   5   5      191.10      256.51     39.22 o
   9   5   5        2.61       -6.80     20.62 o
  -9   6   5       23.70       38.71     20.04 o
  -8   6   5       17.52      -16.99     16.99 o
  -7   6   5       95.15       80.35     20.50 o
  -6   6   5      156.49      154.62     13.04 o
  -5   6   5      397.47      405.93     14.69 o
  -4   6   5       34.12       49.59      7.97 o
  -3   6   5      101.84      122.27      8.08 o
  -2   6   5     1293.53     1486.99     25.18 o
  -1   6   5       16.36        3.87      7.33 o
   0   6   5     2004.64     2042.98     42.62 o
   1   6   5      966.44      989.03     20.82 o
   2   6   5      248.18      316.28     16.20 o
   3   6   5     5767.24     5760.94     84.85 o
   4   6   5      342.40      373.81     13.72 o
   5   6   5       15.88       24.20      9.08 o
   6   6   5       36.26       47.02     17.60 o
   7   6   5       14.19       -2.39     21.96 o
   8   6   5       61.24       32.87     25.22 o
   9   6   5        8.44       -4.65     28.50 o
  -9   7   5      174.28      200.11     23.60 o
  -8   7   5      331.41      347.31     24.32 o
  -7   7   5        3.60        0.71     15.87 o
  -6   7   5      482.81      449.65     19.50 o
  -5   7   5      453.06      464.40     16.02 o
  -4   7   5     1049.24     1142.99     22.91 o
  -3   7   5      777.06      740.97     17.12 o
  -2   7   5     2294.24     2417.23     42.33 o
  -1   7   5     3245.50     3178.86     64.53 o
   0   7   5      283.68      295.00     13.83 o
   1   7   5     4839.59     4671.34     82.71 o
   2   7   5     3480.17     3401.26     68.68 o
   3   7   5      202.27      219.82     12.75 o
   4   7   5       43.74       46.56     11.65 o
   5   7   5      782.33      772.05     23.03 o
   6   7   5      112.08      129.88     17.64 o
   7   7   5        0.72      -14.18     22.52 o
   8   7   5       25.84       25.39     26.56 o
  -8   8   5      168.67      214.33     36.99 o
  -7   8   5       99.68      127.45     18.39 o
  -6   8   5      968.71      977.35     26.48 o
  -5   8   5     2103.54     2102.81     60.59 o
  -4   8   5     1579.89     1580.54     29.20 o
  -3   8   5      358.95      361.84     19.10 o
  -2   8   5     1636.17     1574.36     27.65 o
  -1   8   5     3574.99     3334.36     91.38 o
   0   8   5     2750.64     2577.80     65.26 o
   1   8   5      229.35      244.53     12.20 o
   2   8   5      188.11      222.70     15.20 o
   3   8   5      286.22      263.52     14.67 o
   4   8   5       46.53       66.05     15.72 o
   5   8   5      194.78      203.20     15.14 o
   6   8   5       29.59       26.21     16.84 o
   7   8   5       57.02       60.16     26.08 o
   8   8   5      788.36      751.42     80.29 o
  -8   9   5       42.56        2.08     25.83 o
  -7   9   5       15.64       38.15     23.38 o
  -6   9   5      655.06      589.94     27.06 o
  -5   9   5       41.59       23.38     12.53 o
  -4   9   5       33.57       37.03     10.39 o
  -3   9   5     1933.32     1861.31     32.67 o
  -2   9   5      402.63      419.76     17.42 o
  -1   9   5      571.74      580.90     36.97 o
   0   9   5      489.62      418.38     19.04 o
   1   9   5      307.26      279.40     26.28 o
   2   9   5       11.59        8.63     11.42 o
   3   9   5      157.75      166.48     14.29 o
   4   9   5       91.33       95.66     17.34 o
   5   9   5      137.65      126.54     18.26 o
   6   9   5      348.65      355.42     23.78 o
   7   9   5       78.22      139.19     33.40 o
  -7  10   5      140.25      116.37     26.13 o
  -6  10   5       19.57       38.78     17.87 o
  -5  10   5      341.17      408.15     31.16 o
  -4  10   5      768.82      715.66     27.70 o
  -3  10   5      817.34      875.18     32.45 o
  -2  10   5     1610.63     1589.88     40.17 o
  -1  10   5      184.54      202.78     32.44 o
   0  10   5      121.59      110.99     26.20 o
   1  10   5        1.61        9.93     14.17 o
   2  10   5        1.62       -5.01     12.60 o
   3  10   5       53.07       48.80     13.59 o
   4  10   5       59.21       32.94     14.44 o
   5  10   5       22.27        1.73     22.08 o
   6  10   5      217.52      227.68     23.04 o
   7  10   5       31.04       24.41     55.42 o
  -7  11   5        7.03       -5.43     38.46 o
  -6  11   5      102.21       79.55     26.10 o
  -5  11   5      152.35      135.63     21.56 o
  -4  11   5       42.23       48.03     17.34 o
  -3  11   5      289.00      358.02     31.73 o
  -2  11   5       32.74       22.93     15.06 o
  -1  11   5      270.14      352.81     34.86 o
   0  11   5        0.46        1.09     18.83 o
   1  11   5      487.80      499.79     41.84 o
   2  11   5     1256.91     1276.46     32.41 o
   3  11   5      974.26      936.94     28.88 o
   4  11   5       34.02       31.85     15.92 o
   5  11   5      380.24      432.52     27.04 o
   6  11   5      127.93      136.40     23.56 o
  -6  12   5        3.09      -25.48     25.48 o
  -5  12   5        4.28      -18.87     18.87 o
  -4  12   5       33.41       31.09     18.54 o
  -3  12   5        7.10       -2.65     22.05 o
  -2  12   5        0.20       14.87     21.78 o
  -1  12   5      300.98      342.71     27.92 o
   0  12   5     1060.40      915.53     43.82 o
   1  12   5      354.10      348.33     35.45 o
   2  12   5      106.03      111.96     19.84 o
   3  12   5      290.63      277.94     23.11 o
   4  12   5      146.00      186.48     24.72 o
   5  12   5        7.83       28.74     30.24 o
  -5  13   5        0.84       18.58     26.86 o
  -4  13   5        1.04        4.88     25.53 o
  -3  13   5       38.54       52.37     25.85 o
  -2  13   5       29.97       16.04     42.06 o
  -1  13   5      145.03      165.07     26.42 o
   0  13   5      121.86      130.78     39.71 o
   1  13   5        1.24       -9.96     18.33 o
   2  13   5      129.81      169.85     22.69 o
   3  13   5       93.61      110.90     22.01 o
   4  13   5        4.07       -0.90     21.16 o
  -3  14   5       43.91       61.85     36.04 o
  -2  14   5      100.51      139.85     48.74 o
  -1  14   5      130.20       92.22     42.06 o
   0  14   5      257.04      272.42     30.77 o
   1  14   5       13.19      -20.50     20.50 o
   2  14   5       84.07       85.77     22.50 o
   3  14   5       97.06      112.47     24.56 o
 -10   0   6      120.47      132.11     38.02 o
  -9   0   6      357.46      327.04     38.75 o
  -8   0   6      527.94      553.39     43.31 o
  -7   0   6      422.06      505.83     40.08 o
  -6   0   6      132.44      162.25     12.18 o
  -5   0   6      774.33      708.37     50.57 o
  -4   0   6     4711.00     5200.21    166.31 o
  -3   0   6       70.85      120.22     13.80 o
  -2   0   6      138.84      172.04     13.95 o
   1   0   6     9161.18     8629.73    267.45 o
   2   0   6    11418.67    12023.63    268.34 o
   3   0   6     7345.19     7583.85    171.50 o
   4   0   6     1913.94     1887.56     48.89 o
   5   0   6     3420.84     3460.13     91.45 o
   6   0   6     4973.69     4621.54    111.22 o
   7   0   6      737.69      618.02     41.32 o
   8   0   6      288.87      325.32     30.02 o
   9   0   6      171.27      268.08     40.44 o
 -10   1   6        0.17       -6.20     24.38 o
  -9   1   6       13.54        7.37     36.11 o
  -8   1   6       17.24      -10.22     18.48 o
  -7   1   6      752.30      607.89     23.70 o
  -6   1   6       64.27       53.65     10.51 o
  -5   1   6      915.43      870.40     21.03 o
  -4   1   6    10187.46    10199.27    162.39 o
  -3   1   6      135.59      112.63     14.46 o
  -2   1   6     4193.42     4299.60    181.87 o
  -1   1   6    22769.79    22589.77    690.48 o
   0   1   6     5595.38     6204.73    140.66 o
   1   1   6      117.40      148.80     10.11 o
   2   1   6     2632.01     2598.81     39.07 o
   3   1   6      106.66       92.18      6.93 o
   4   1   6       56.40       47.43      5.75 o
   5   1   6      876.44      939.64     22.41 o
   6   1   6      361.47      322.37     25.60 o
   7   1   6       11.12       -4.01     11.63 o
   8   1   6      103.53      107.29     15.39 o
   9   1   6        1.43      -16.90     16.90 o
 -10   2   6       30.16       55.05     42.57 o
  -9   2   6       72.71       92.14     19.21 o
  -8   2   6      973.56      917.54     30.63 o
  -7   2   6      387.18      394.04     21.10 o
  -6   2   6       78.86       68.60      9.35 o
  -5   2   6     1526.08     1457.33     28.65 o
  -4   2   6      794.29      823.67     18.49 o
  -3   2   6      276.84      330.27     13.71 o
  -2   2   6       61.40       65.69      5.78 o
  -1   2   6     2124.45     2375.48     51.41 o
   0   2   6     4143.81     4916.26     92.62 o
   1   2   6        3.62        5.56      4.14 o
   2   2   6     3686.37     3881.04     56.67 o
   3   2   6     1058.04     1080.40     17.27 o
   4   2   6       35.97       44.83      5.63 o
   5   2   6      872.10      788.67     17.33 o
   6   2   6      456.57      453.29     17.73 o
   7   2   6       29.98       17.54     12.32 o
   8   2   6      125.14      161.27     16.44 o
   9   2   6       57.26       52.06     20.71 o
 -10   3   6       11.17       -6.99     20.73 o
  -9   3   6        1.54      -14.83     22.04 o
  -8   3   6      381.43      398.00     23.16 o
  -7   3   6      661.04      669.73     27.17 o
  -6   3   6       69.29       66.20      9.91 o
  -5   3   6     2253.09     2019.56     37.32 o
  -4   3   6     2981.62     2822.49     43.33 o
  -3   3   6      175.73      190.66      7.98 o
  -2   3   6    21803.83    21466.16    303.03 o
  -1   3   6    33277.69    33646.77    533.70 o
   0   3   6    10562.63    10931.21    226.87 o
   1   3   6      432.31      309.68      9.92 o
   2   3   6    15651.38    16105.89    227.94 o
   3   3   6     1526.27     1365.68     21.04 o
   4   3   6       21.96       22.51      5.42 o
   5   3   6      177.65      209.62      8.62 o
   6   3   6        7.34       19.43     10.78 o
   7   3   6       55.36       48.13     13.04 o
   8   3   6       11.71       16.19     17.81 o
   9   3   6      216.85      218.13     24.19 o
 -10   4   6       68.59       80.67     22.45 o
  -9   4   6       39.80       57.40     19.35 o
  -8   4   6      200.40      239.31     20.09 o
  -7   4   6      354.16      384.37     21.54 o
  -6   4   6       51.21       62.95     10.60 o
  -5   4   6      559.93      590.47     17.64 o
  -4   4   6      945.93      977.00     19.01 o
  -3   4   6        7.80       20.65      5.55 o
  -2   4   6      693.06      774.80     14.84 o
  -1   4   6       18.56       28.76      4.73 o
   0   4   6       95.82      119.80      8.28 o
   1   4   6      351.38      370.81     14.26 o
   2   4   6     8655.31     8413.00    134.47 o
   3   4   6      672.28      753.35     16.03 o
   4   4   6      402.28      421.87     18.94 o
   5   4   6      558.05      543.00     15.11 o
   6   4   6      559.59      527.07     23.31 o
   7   4   6       35.72       20.84     15.91 o
   8   4   6       19.12       28.99     18.10 o
   9   4   6       76.40       84.21     22.21 o
  -9   5   6      236.93      268.58     23.26 o
  -8   5   6      152.47      161.05     19.27 o
  -7   5   6      207.73      296.15     19.01 o
  -6   5   6      330.44      353.31     16.03 o
  -5   5   6      364.57      362.81     13.49 o
  -4   5   6     1283.63     1247.95     23.06 o
  -3   5   6      829.44      795.03     16.44 o
  -2   5   6     2479.35     2411.78     37.44 o
  -1   5   6     1342.51     1233.09     23.52 o
   0   5   6      618.49      664.97     15.87 o
   1   5   6      515.31      476.91     17.25 o
   2   5   6     4017.44     3890.14     76.19 o
   3   5   6        2.36        9.66      6.51 o
   4   5   6       65.65       71.15      8.12 o
   5   5   6       12.02       21.60      8.41 o
   6   5   6     1517.89     1411.00     36.77 o
   7   5   6      148.68      143.32     18.17 o
   8   5   6        2.03      -18.51     18.51 o
   9   5   6       68.10       69.17     28.59 o
  -9   6   6       71.75      119.71     22.03 o
  -8   6   6      974.77      948.28     32.95 o
  -7   6   6     1023.81      963.73     30.80 o
  -6   6   6        5.72        3.66      9.50 o
  -5   6   6      979.61      949.74     20.82 o
  -4   6   6      715.80      595.18     15.94 o
  -3   6   6      778.85      811.93     17.35 o
  -2   6   6       36.28       63.09      6.66 o
  -1   6   6     1872.11     1930.99     65.29 o
   0   6   6     3000.21     3136.27     62.46 o
   1   6   6      101.96       82.64     10.48 o
   2   6   6      785.15      728.49     22.46 o
   3   6   6     2563.14     2402.98     38.83 o
   4   6   6      811.24      756.79     18.46 o
   5   6   6     3727.99     3494.51     55.02 o
   6   6   6     2452.78     2280.82     51.57 o
   7   6   6      278.07      333.14     28.51 o
   8   6   6      186.52      300.22     32.09 o
   9   6   6       61.25       97.65     34.20 o
  -9   7   6        2.78       28.60     20.52 o
  -8   7   6      351.83      341.28     23.34 o
  -7   7   6       15.30       15.67     16.21 o
  -6   7   6      384.73      399.15     15.84 o
  -5   7   6      132.10      134.05     10.74 o
  -4   7   6     1390.82     1495.80     27.48 o
  -3   7   6      357.93      388.61     13.28 o
  -2   7   6     2906.44     2707.79     42.40 o
  -1   7   6     4778.52     4614.81    105.35 o
   0   7   6      826.38      764.44     21.39 o
   1   7   6        3.89        0.89     10.53 o
   2   7   6     2868.76     2731.00     57.28 o
   3   7   6      539.09      612.57     20.04 o
   4   7   6     3525.14     3242.62    124.26 o
   5   7   6        4.60       -9.02     11.30 o
   6   7   6      243.70      273.83     57.10 o
   7   7   6       43.42       31.48     33.69 o
   8   7   6       52.34       51.98     28.20 o
  -8   8   6      123.47      162.34     26.75 o
  -7   8   6       39.79       36.02     17.37 o
  -6   8   6      113.46      160.84     18.85 o
  -5   8   6      468.92      445.32     16.46 o
  -4   8   6      773.58      708.44     18.55 o
  -3   8   6      757.25      732.51     17.92 o
  -2   8   6      491.47      478.58     14.25 o
  -1   8   6       10.93       43.54     10.68 o
   0   8   6      656.29      621.57     45.41 o
   1   8   6       76.92       94.59     14.62 o
   2   8   6      353.07      348.27     19.11 o
   3   8   6     2362.58     2226.32     43.83 o
   4   8   6      102.19       75.74     12.87 o
   5   8   6      157.42      145.97     20.12 o
   6   8   6      261.44      257.60     21.57 o
   7   8   6        3.40      -32.08     32.08 o
   8   8   6      130.63      102.84     31.34 o
  -8   9   6       11.85       24.38     28.70 o
  -7   9   6       76.69       65.23     22.95 o
  -6   9   6        6.21      -15.95     15.95 o
  -5   9   6      988.36     1053.99     27.39 o
  -4   9   6     1045.27     1084.85     23.71 o
  -3   9   6      225.30      224.53     11.61 o
  -2   9   6     1895.09     1955.37     38.55 o
  -1   9   6     3974.12     3666.49    179.17 o
   0   9   6     1017.01     1011.60     37.21 o
   1   9   6      255.42      265.12     20.49 o
   2   9   6      522.25      567.73     24.35 o
   3   9   6      603.31      620.95     26.29 o
   4   9   6        4.04      -12.94     12.94 o
   5   9   6        0.35      -16.91     16.91 o
   6   9   6        2.62      -12.59     18.91 o
   7   9   6        0.46       10.25     40.88 o
  -7  10   6       29.79       31.39     19.94 o
  -6  10   6       13.86       28.82     22.37 o
  -5  10   6       53.72       76.63     17.75 o
  -4  10   6       62.81       79.04     16.43 o
  -3  10   6      514.12      526.11     24.36 o
  -2  10   6     1565.08     1527.70     39.38 o
  -1  10   6      177.78      200.03     21.95 o
   0  10   6      373.22      340.97     24.43 o
   1  10   6      915.29      850.99     61.72 o
   2  10   6       96.76      115.32     14.53 o
   3  10   6       67.26       72.22     14.53 o
   4  10   6      316.01      340.35     19.16 o
   5  10   6      144.30      173.69     28.24 o
   6  10   6      159.60      199.83     23.36 o
   7  10   6      158.14      165.00     32.02 o
  -7  11   6       15.89       37.69     38.09 o
  -6  11   6      188.58      200.90     27.97 o
  -5  11   6        1.18       14.06     17.95 o
  -4  11   6        4.07      -16.29     16.29 o
  -3  11   6      369.16      338.73     21.19 o
  -2  11   6       13.13       22.99     20.03 o
  -1  11   6       70.77       56.50     20.07 o
   0  11   6      198.73      123.22     21.90 o
   1  11   6       48.99       33.47     19.82 o
   2  11   6        2.34      -12.66     14.00 o
   3  11   6      100.97      131.55     17.04 o
   4  11   6      306.85      329.33     20.54 o
   5  11   6       44.61        6.64     24.23 o
   6  11   6       30.12        8.83     22.16 o
  -6  12   6       34.96       13.47     35.75 o
  -5  12   6      114.34      167.63     23.70 o
  -4  12   6       76.35       78.76     24.60 o
  -3  12   6        2.06       18.78     33.40 o
  -2  12   6      160.35      164.30     24.81 o
  -1  12   6       60.74       75.19     23.04 o
   0  12   6      193.04      195.89     25.08 o
   1  12   6      159.92      180.35     24.37 o
   2  12   6      600.46      547.52     41.14 o
   3  12   6      454.82      452.74     26.48 o
   4  12   6        0.50      -24.35     24.35 o
   5  12   6       48.14       32.01     28.09 o
  -5  13   6      268.09      307.24     33.31 o
  -4  13   6        7.96       39.63     26.35 o
  -3  13   6       21.03       21.60     41.62 o
  -2  13   6       16.25       53.95     23.92 o
  -1  13   6      133.85      152.43     30.39 o
   0  13   6       14.41       -1.25     23.43 o
   1  13   6        4.49      -16.52     19.09 o
   2  13   6       59.32       62.71     20.76 o
   3  13   6      507.65      493.93     29.31 o
   4  13   6       94.26      105.89     26.21 o
  -3  14   6        3.50       28.90     27.14 o
  -2  14   6      103.93       96.47     28.39 o
  -1  14   6       58.98      107.06     28.79 o
   0  14   6       88.85       85.20     27.91 o
   1  14   6        9.31       22.03     30.66 o
   2  14   6       74.12       57.79     23.33 o
 -10   1   7      344.89      346.60     48.15 o
  -9   1   7      188.77      176.12     29.51 o
  -8   1   7      274.36      306.34     24.39 o
  -7   1   7     2836.83     2730.98     70.73 o
  -6   1   7      350.89      366.85     17.23 o
  -5   1   7     5351.38     4922.36     93.15 o
  -4   1   7    17529.41    16843.73    326.20 o
  -3   1   7     5096.13     5250.83    197.94 o
  -2   1   7     2898.80     2945.10     67.72 o
  -1   1   7     6645.56     6218.32    193.75 o
   1   1   7      150.32      129.20     10.45 o
   2   1   7       19.23       52.28      6.54 o
   3   1   7     2463.60     2655.97     45.45 o
   4   1   7        5.30       21.87      7.62 o
   5   1   7      643.31      641.65     25.44 o
   6   1   7     1828.43     1647.83     34.21 o
   7   1   7      128.98      122.63     18.07 o
   8   1   7      171.55      194.72     17.11 o
   9   1   7      188.49      247.44     20.34 o
 -10   2   7       78.71      137.02     32.15 o
  -9   2   7       32.05       23.45     22.34 o
  -8   2   7      464.79      461.52     24.63 o
  -7   2   7      380.61      415.79     32.23 o
  -6   2   7        8.37       15.31      9.11 o
  -5   2   7       48.91       77.94      8.68 o
  -4   2   7     2244.42     1915.12     34.87 o
  -3   2   7     6924.81     7337.69    117.60 o
  -2   2   7      723.25      740.94     15.72 o
  -1   2   7    11170.33    10401.36    232.49 o
   0   2   7     7383.43     8132.11    202.56 o
   1   2   7       38.58       45.08     15.33 o
   2   2   7     5037.49     4864.39     70.65 o
   3   2   7    17899.99    17206.01    223.24 o
   4   2   7      782.83      802.81     14.98 o
   5   2   7      904.54      915.95     18.92 o
   6   2   7     1655.91     1627.67     33.71 o
   7   2   7      253.74      312.71     16.81 o
   8   2   7      117.93      114.21     16.05 o
   9   2   7       21.82       20.31     20.69 o
 -10   3   7        0.08       32.67     25.78 o
  -9   3   7      130.26      166.51     20.50 o
  -8   3   7       36.66       54.79     16.78 o
  -7   3   7      317.89      291.58     18.66 o
  -6   3   7       32.40       36.52      9.68 o
  -5   3   7      201.54      199.58     10.87 o
  -4   3   7      458.57      515.56     20.38 o
  -3   3   7       15.87       14.89      5.28 o
  -2   3   7     2154.30     2421.17     46.98 o
  -1   3   7       85.66      117.64      6.89 o
   0   3   7      290.54      329.34     13.40 o
   1   3   7     1275.24     1357.30     25.27 o
   2   3   7       81.80       92.88      6.73 o
   3   3   7       92.82      102.58      5.74 o
   4   3   7     1365.19     1303.28     21.07 o
   5   3   7        2.74       -6.10      6.10 o
   6   3   7        0.70      -10.49     10.49 o
   7   3   7        5.76       -8.20     14.07 o
   8   3   7      103.70      101.30     19.46 o
   9   3   7       23.36        2.29     21.47 o
 -10   4   7       31.15       27.30     21.84 o
  -9   4   7        8.87       17.80     19.12 o
  -8   4   7      362.27      383.25     22.59 o
  -7   4   7      166.32      147.40     16.77 o
  -6   4   7      111.76      108.13     11.29 o
  -5   4   7       84.66      124.10     10.24 o
  -4   4   7     1456.87     1468.50     25.54 o
  -3   4   7     3710.55     3664.13     54.93 o
  -2   4   7      111.89      183.52     10.66 o
  -1   4   7    16649.96    17169.81    273.29 o
   0   4   7     6771.32     6482.48    104.32 o
   1   4   7      780.65      801.78     21.20 o
   2   4   7    10349.80    10047.19    160.11 o
   3   4   7     7741.85     7145.67    105.67 o
   4   4   7      122.14      125.59      8.38 o
   5   4   7       59.78       65.57      8.53 o
   6   4   7      734.62      769.00     27.33 o
   7   4   7        5.43       -4.88     15.63 o
   8   4   7       48.13       31.98     18.99 o
   9   4   7        0.11       -7.84     21.25 o
  -9   5   7        1.61        5.26     19.22 o
  -8   5   7      364.60      384.47     26.13 o
  -7   5   7      821.55      820.54     28.34 o
  -6   5   7      335.54      378.87     17.45 o
  -5   5   7     1349.33     1324.05     24.94 o
  -4   5   7     7150.56     6629.44     96.97 o
  -3   5   7     2439.71     2322.61     36.81 o
  -2   5   7        5.60       -1.99      5.37 o
  -1   5   7     3383.17     3419.40     57.23 o
   0   5   7    11101.07    11019.81    207.25 o
   1   5   7     2377.90     2581.99     52.83 o
   2   5   7       30.53       45.36      6.97 o
   3   5   7       61.26       67.53      7.49 o
   4   5   7       46.71       37.26      8.02 o
   5   5   7       27.19       23.05      8.77 o
   6   5   7      837.41      801.14     28.02 o
   7   5   7      179.79      206.75     22.65 o
   8   5   7       18.12       47.80     19.42 o
   9   5   7      468.00      487.93     38.03 o
  -9   6   7       11.51      -19.07     19.07 o
  -8   6   7      103.80      124.60     18.81 o
  -7   6   7       32.29       24.86     15.33 o
  -6   6   7      752.24      729.10     19.11 o
  -5   6   7     1194.95     1118.37     35.82 o
  -4   6   7        6.04       10.84      7.95 o
  -3   6   7      120.58      128.91      8.51 o
  -2   6   7      277.70      278.20     10.79 o
  -1   6   7       14.33        8.25      7.45 o
   0   6   7        6.59       14.80      6.56 o
   1   6   7       35.14       49.91     10.32 o
   2   6   7      340.38      364.46     18.13 o
   3   6   7      144.71      161.76      9.25 o
   4   6   7       62.58       71.21      9.88 o
   5   6   7        6.86        0.09      9.13 o
   6   6   7        5.25       33.34     21.27 o
   7   6   7       70.44       57.08     24.16 o
   8   6   7       80.76       96.10     27.12 o
  -9   7   7        0.73       28.22     21.16 o
  -8   7   7       99.44      184.14     22.72 o
  -7   7   7      707.14      663.85     26.49 o
  -6   7   7        4.43       -8.70     10.02 o
  -5   7   7      790.42      800.29     22.17 o
  -4   7   7     2619.30     2436.58     40.01 o
  -3   7   7     2606.65     2484.62     40.01 o
  -2   7   7      896.58      926.21     18.92 o
  -1   7   7      630.02      570.16     19.04 o
   0   7   7      113.57      131.61      9.68 o
   1   7   7      742.74      767.34     24.53 o
   2   7   7       39.16       51.70     14.11 o
   3   7   7      939.08      878.88     31.46 o
   4   7   7      227.33      238.55     29.81 o
   5   7   7      220.05      174.99     17.90 o
   6   7   7      257.61      313.48     27.69 o
   7   7   7      183.22      173.34     27.74 o
   8   7   7        3.92      -26.11     27.34 o
  -8   8   7        5.52      -12.60     19.07 o
  -7   8   7        1.82        3.15     14.27 o
  -6   8   7       17.88       -2.41     12.69 o
  -5   8   7      106.99      116.37     11.27 o
  -4   8   7      413.38      440.05     15.82 o
  -3   8   7      151.50      153.64     10.15 o
  -2   8   7      166.82      172.59      9.50 o
  -1   8   7     1557.93     1421.64     34.58 o
   0   8   7     1296.85     1284.07     31.24 o
   1   8   7       49.74       91.32     17.99 o
   2   8   7     2914.26     2720.71     75.67 o
   3   8   7     7082.13     6833.34    115.39 o
   4   8   7     1444.91     1345.03     64.45 o
   5   8   7      126.30      159.10     19.01 o
   6   8   7      501.93      534.06     36.13 o
   7   8   7      155.61      155.40     29.39 o
   8   8   7        6.84       26.25     29.52 o
  -8   9   7       58.17        8.84     27.52 o
  -7   9   7       15.70       26.28     18.43 o
  -6   9   7        0.30       -0.33     16.25 o
  -5   9   7      141.74      146.63     12.57 o
  -4   9   7      724.39      715.23     25.08 o
  -3   9   7       67.03       73.16     15.11 o
  -2   9   7      447.72      419.19     17.69 o
  -1   9   7       59.49       50.95     21.62 o
   0   9   7      433.33      468.17     58.13 o
   1   9   7      402.55      388.16     21.56 o
   2   9   7      404.82      413.03     21.59 o
   3   9   7        7.17      -10.67     12.34 o
   4   9   7     1141.74     1086.56     29.54 o
   5   9   7       21.43       37.92     17.97 o
   6   9   7        7.29        6.73     24.99 o
   7   9   7      157.86       87.95     29.98 o
  -7  10   7        2.33      -13.56     25.69 o
  -6  10   7        2.83       27.69     22.19 o
  -5  10   7       10.96       31.90     27.77 o
  -4  10   7        2.40      -14.88     14.88 o
  -3  10   7      722.80      714.53     26.57 o
  -2  10   7       48.96       44.67     11.72 o
  -1  10   7      735.01      725.83     34.41 o
   0  10   7     2190.19     2170.23     63.57 o
   1  10   7        9.06        0.87     17.80 o
   2  10   7     1199.35     1181.98     39.67 o
   3  10   7     1002.61     1027.57     29.29 o
   4  10   7        4.05      -16.84     16.84 o
   5  10   7        1.85      -12.48     19.43 o
   6  10   7        0.85      -20.76     20.76 o
   7  10   7        6.13      -10.85     29.48 o
  -7  11   7      158.36      130.68     44.04 o
  -6  11   7        1.05      -24.59     24.59 o
  -5  11   7      291.54      355.60     23.33 o
  -4  11   7      449.41      527.37     27.15 o
  -3  11   7      425.77      426.34     30.15 o
  -2  11   7       37.89       15.31     19.88 o
  -1  11   7      707.71      721.95     35.29 o
   0  11   7      131.49      116.80     21.83 o
   1  11   7      592.26      563.66     33.05 o
   2  11   7        4.27        7.46     14.54 o
   3  11   7       62.70       28.95     16.27 o
   4  11   7        5.38      -16.04     16.04 o
   5  11   7       51.12       48.78     28.33 o
   6  11   7       33.70        1.48     22.48 o
  -6  12   7       50.32       70.20     29.11 o
  -5  12   7       86.01       55.27     20.54 o
  -4  12   7       10.57       15.45     22.88 o
  -3  12   7        2.92       18.41     22.75 o
  -2  12   7      955.49      811.20     50.57 o
  -1  12   7       47.65       64.40     22.34 o
   0  12   7        8.88      -12.39     20.70 o
   1  12   7       58.38       51.52     22.03 o
   2  12   7      160.66      150.89     20.64 o
   3  12   7       17.95       20.73     19.61 o
   4  12   7      129.43      146.11     26.27 o
   5  12   7       68.28       89.02     24.35 o
  -4  13   7       92.76       95.42     27.07 o
  -3  13   7       80.80       20.20     70.01 o
  -2  13   7      401.11      394.44     34.94 o
  -1  13   7       46.14       90.60     25.11 o
   0  13   7       26.17       57.80     24.13 o
   1  13   7       50.00       45.02     24.27 o
   2  13   7        0.02      -15.66     21.23 o
   3  13   7      137.45      181.76     24.34 o
   4  13   7       50.15       11.12     22.58 o
  -3  14   7        0.58      -21.43     26.37 o
  -2  14   7       59.90       32.91     27.45 o
  -1  14   7      220.83      217.54     50.21 o
   0  14   7      109.34      181.22     29.48 o
   1  14   7        0.00        3.65     21.35 o
   2  14   7      122.40      122.32     45.87 o
 -10   0   8       14.11       56.37     36.26 o
  -9   0   8      250.26      260.40     37.87 o
  -8   0   8        9.41       17.91     27.45 o
  -7   0   8     2233.13     2154.39     83.81 o
  -6   0   8     2491.46     2222.33     57.10 o
  -5   0   8        2.42       -3.96     16.74 o
  -4   0   8     9625.52     8827.15    276.55 o
  -3   0   8     7157.04     7117.24    223.41 o
  -2   0   8     2508.96     2494.20     83.08 o
   1   0   8       34.09       24.66     13.80 o
   2   0   8     2602.45     2434.31     83.22 o
   3   0   8    14753.65    14258.74    318.66 o
   4   0   8      471.54      523.04     22.58 o
   5   0   8      345.79      368.60     22.55 o
   6   0   8     1040.61      967.18     69.43 o
   7   0   8      711.55      589.40     31.25 o
   8   0   8      184.57      237.60     28.11 o
   9   0   8      294.33      264.90     34.13 o
 -10   1   8       92.26       73.68     26.88 o
  -9   1   8        0.51      -26.35     26.35 o
  -8   1   8       53.46       55.85     19.88 o
  -7   1   8     2257.10     2219.51     60.15 o
  -6   1   8      933.87      909.41     46.17 o
  -5   1   8       80.89       61.68     15.49 o
  -4   1   8      419.17      535.01     21.90 o
  -3   1   8      450.00      463.95     18.88 o
  -2   1   8      680.94      736.64     46.54 o
   1   1   8     1712.43     1590.71     57.10 o
   2   1   8     2005.14     1889.32     41.48 o
   3   1   8     3737.24     3661.96     61.23 o
   4   1   8       52.72       79.67      8.84 o
   5   1   8        6.68        9.03      6.98 o
   6   1   8      930.80      844.63     23.39 o
   7   1   8       94.43      105.51     13.85 o
   8   1   8        0.64       -7.77     14.42 o
   9   1   8        1.00      -16.75     16.75 o
 -10   2   8       26.94       22.51     25.46 o
  -9   2   8       19.05       -6.25     22.78 o
  -8   2   8      376.06      376.48     26.36 o
  -7   2   8        2.74       -5.82     13.34 o
  -6   2   8     1257.28     1145.03     25.79 o
  -5   2   8      412.50      443.48     15.04 o
  -4   2   8     3748.21     3558.23     59.97 o
  -3   2   8    10486.13    11150.70    202.88 o
  -2   2   8      847.81     1025.87     37.87 o
  -1   2   8    13071.64    13106.94    292.62 o
   0   2   8     2581.27     2900.94     99.23 o
   1   2   8     1708.24     1819.08     37.24 o
   2   2   8     1434.60     1504.54     27.56 o
   3   2   8        5.65        6.97      4.92 o
   4   2   8      410.45      403.01     12.67 o
   5   2   8      182.57      208.37      9.80 o
   6   2   8       46.51       73.00     11.89 o
   7   2   8      184.56      176.70     15.23 o
   8   2   8       95.75       99.06     16.18 o
   9   2   8      116.69       77.44     23.93 o
 -10   3   8      538.14      551.23     37.13 o
  -9   3   8        2.55       22.93     22.84 o
  -8   3   8     1048.88     1035.04     38.07 o
  -7   3   8     1840.99     1732.44     41.90 o
  -6   3   8      405.50      416.16     16.66 o
  -5   3   8      629.06      679.07     18.55 o
  -4   3   8      356.64      360.43     13.84 o
  -3   3   8      145.14      163.78      7.44 o
  -2   3   8      271.69      291.82     11.14 o
  -1   3   8      154.12      110.79      7.25 o
   0   3   8     6914.04     7454.52    173.34 o
   1   3   8      982.52     1175.68     22.91 o
   2   3   8     6101.38     5777.48     83.80 o
   3   3   8    13801.50    13492.61    176.08 o
   4   3   8     2126.71     1978.07     29.73 o
   5   3   8     1159.70     1124.58     22.52 o
   6   3   8     2875.79     2825.08     51.98 o
   7   3   8      276.97      339.81     19.92 o
   8   3   8       22.03       -5.00     19.03 o
   9   3   8      262.78      309.91     46.69 o
 -10   4   8        0.23      -13.17     25.93 o
  -9   4   8        7.89      -18.33     18.33 o
  -8   4   8       28.07      -11.27     16.55 o
  -7   4   8     1080.67     1078.99     31.80 o
  -6   4   8       84.93      108.14     11.53 o
  -5   4   8      298.66      301.50     14.16 o
  -4   4   8     2156.50     1989.64     32.77 o
  -3   4   8     3087.04     3157.58     48.15 o
  -2   4   8      743.22      856.98     20.54 o
  -1   4   8      905.40      747.79     25.90 o
   0   4   8     2524.48     2393.20     47.32 o
   1   4   8      413.09      410.67     15.81 o
   2   4   8      240.51      230.32      9.98 o
   3   4   8     1095.72      978.39     19.67 o
   4   4   8      525.69      512.29     14.86 o
   5   4   8     1530.27     1408.85     26.55 o
   6   4   8       64.07       41.88     15.18 o
   7   4   8       35.12       59.25     17.21 o
   8   4   8        0.19      -10.87     19.59 o
   9   4   8        4.71       23.41     22.02 o
  -9   5   8      188.36      176.51     22.38 o
  -8   5   8       63.83       55.54     17.87 o
  -7   5   8      629.49      612.15     26.28 o
  -6   5   8       18.21       18.01     10.84 o
  -5   5   8      447.14      434.24     14.56 o
  -4   5   8     1991.57     2004.86     39.24 o
  -3   5   8       20.00       39.06      6.83 o
  -2   5   8     6074.05     6463.32    105.60 o
  -1   5   8       60.37       62.19      5.97 o
   0   5   8     1279.40     1244.57     36.22 o
   1   5   8     1759.91     1956.49     42.31 o
   2   5   8      453.67      407.89     13.71 o
   3   5   8     1070.11     1110.04     21.98 o
   4   5   8      458.64      459.51     15.06 o
   5   5   8      798.39      796.90     22.91 o
   6   5   8       15.80        8.51     14.84 o
   7   5   8      238.14      269.75     21.64 o
   8   5   8        2.59        1.08     25.07 o
   9   5   8        3.03       14.59     40.15 o
  -9   6   8      204.10      239.44     28.71 o
  -8   6   8       50.88       75.84     18.90 o
  -7   6   8      490.90      547.61     22.28 o
  -6   6   8     1090.58     1151.23     27.85 o
  -5   6   8      861.33      940.16     27.30 o
  -4   6   8     5392.08     5362.76     79.99 o
  -3   6   8     3330.01     3202.20     49.56 o
  -2   6   8        1.37       -6.78      6.78 o
  -1   6   8     9443.00     8869.33    168.62 o
   0   6   8     8744.40     8538.64    162.28 o
   1   6   8     3503.12     3607.51     72.56 o
   2   6   8       53.58       32.85     10.45 o
   3   6   8       32.48       41.17      8.35 o
   4   6   8       94.03       98.65      9.81 o
   5   6   8       20.20       11.17     14.06 o
   6   6   8       19.93       -2.69     33.25 o
   7   6   8       19.70       -6.53     24.58 o
   8   6   8       19.22       30.27     27.35 o
  -9   7   8       22.05        8.55     20.93 o
  -8   7   8       68.85      115.65     19.77 o
  -7   7   8        8.20       18.71     13.89 o
  -6   7   8       62.97       75.03     11.15 o
  -5   7   8       23.77        9.68      9.52 o
  -4   7   8       33.16       42.65     10.68 o
  -3   7   8       10.25        5.17      7.92 o
  -2   7   8     1836.99     1780.48     42.85 o
  -1   7   8      883.56      940.67     25.20 o
   0   7   8       34.76       28.52      8.38 o
   1   7   8     1263.46     1222.55     57.58 o
   2   7   8     1137.40     1129.21     30.66 o
   3   7   8      732.70      710.74     42.04 o
   4   7   8      187.49      206.07     14.25 o
   5   7   8      110.10      123.73     17.09 o
   6   7   8      258.35      272.23     28.37 o
   7   7   8      238.17      225.10     29.52 o
   8   7   8       17.33        5.72     27.45 o
  -8   8   8      124.48       97.26     22.02 o
  -7   8   8       53.86       81.70     15.60 o
  -6   8   8      364.16      383.80     16.65 o
  -5   8   8      139.78      131.38     11.64 o
  -4   8   8      441.25      507.51     16.70 o
  -3   8   8      223.82      222.93     14.43 o
  -2   8   8        3.96       -4.43      7.50 o
  -1   8   8     2015.15     1987.59     74.16 o
   0   8   8      428.65      415.78     25.42 o
   1   8   8       99.54      114.41     14.52 o
   2   8   8      101.47      126.99     15.19 o
   3   8   8       90.32       96.80     13.42 o
   4   8   8      646.02      644.55     23.53 o
   5   8   8       19.45       21.60     16.81 o
   6   8   8       56.20       64.96     24.99 o
   7   8   8       32.84        8.51     27.42 o
  -8   9   8      128.77      155.94     48.00 o
  -7   9   8      831.72      833.78     49.28 o
  -6   9   8       17.81        5.41     13.80 o
  -5   9   8       33.69       45.68     11.78 o
  -4   9   8      274.95      305.43     16.12 o
  -3   9   8        8.14       -2.28     10.95 o
  -2   9   8       56.84       57.92     11.34 o
  -1   9   8      589.47      626.57     30.50 o
   0   9   8      639.93      607.99     30.17 o
   1   9   8        3.27       16.03     14.15 o
   2   9   8        9.04      -14.00     14.00 o
   3   9   8      479.68      491.02     21.81 o
   4   9   8      175.10      192.51     16.57 o
   5   9   8       70.43       52.14     19.04 o
   6   9   8      541.60      635.12     39.02 o
   7   9   8      372.07      435.27     37.76 o
  -7  10   8       53.55       52.95     31.12 o
  -6  10   8       34.73       15.98     22.85 o
  -5  10   8      429.91      448.08     25.11 o
  -4  10   8      398.42      418.86     22.42 o
  -3  10   8      148.05      164.44     16.86 o
  -2  10   8        4.72       -9.03     13.51 o
  -1  10   8      365.16      364.71     25.22 o
   0  10   8     2216.23     2141.65     63.04 o
   1  10   8      986.16      901.47     37.30 o
   2  10   8       88.46       87.14     22.69 o
   3  10   8       57.04       75.60     15.52 o
   4  10   8      258.47      290.22     20.43 o
   5  10   8       58.14       72.60     20.79 o
   6  10   8        2.64       12.09     29.15 o
  -6  11   8       21.07       80.94     25.79 o
  -5  11   8      311.60      338.06     24.04 o
  -4  11   8        4.69        7.81     18.71 o
  -3  11   8        4.46        2.86     20.45 o
  -2  11   8      434.43      432.37     31.30 o
  -1  11   8        3.58      -19.46     19.46 o
   0  11   8       44.35       43.81     20.74 o
   1  11   8      193.63      164.15     28.92 o
   2  11   8        1.00       -2.35     21.28 o
   3  11   8       70.90       82.98     16.92 o
   4  11   8      562.10      519.36     25.43 o
   5  11   8       10.95       32.58     21.65 o
   6  11   8        0.52      -29.72     29.72 o
  -6  12   8      152.66      238.00     31.24 o
  -5  12   8        2.33      -12.47     23.92 o
  -4  12   8       60.65       60.55     24.96 o
  -3  12   8      348.40      424.95     30.83 o
  -2  12   8       38.22        6.35     22.20 o
  -1  12   8      584.72      643.91     36.74 o
   0  12   8      607.91      598.06     35.76 o
   1  12   8      329.72      305.97     28.21 o
   2  12   8       48.25       35.98     28.09 o
   3  12   8      151.45      150.15     22.31 o
   4  12   8       30.70       27.88     28.11 o
   5  12   8       41.27       24.52     23.97 o
  -4  13   8        0.33      -15.76     32.96 o
  -3  13   8       61.84       21.25     25.16 o
  -2  13   8      462.79      472.45     34.65 o
  -1  13   8       49.14       76.71     39.49 o
   0  13   8        9.42        4.15     22.97 o
   1  13   8       73.84       28.26     23.76 o
   2  13   8      186.23      170.54     23.81 o
   3  13   8      117.75      150.09     27.70 o
  -2  14   8      112.01       62.52     27.74 o
  -1  14   8        1.34       37.43     38.02 o
   0  14   8        7.10      -30.78     43.38 o
   1  14   8       49.83       19.75     22.05 o
 -10   1   9      147.43      190.52     28.74 o
  -9   1   9       10.16      -14.06     21.33 o
  -8   1   9       15.50       14.14     19.25 o
  -7   1   9       15.41       15.47     28.04 o
  -6   1   9      271.33      240.91     19.42 o
  -5   1   9       18.73       21.97      9.16 o
  -4   1   9       47.90       27.13     11.26 o
  -3   1   9     3994.31     3756.55    121.54 o
  -2   1   9     2354.59     2771.07     65.22 o
   1   1   9     5852.11     6052.67    136.12 o
   2   1   9     1089.26     1147.28     26.61 o
   3   1   9     5584.97     5175.89     85.08 o
   4   1   9     5449.90     4935.17     82.11 o
   5   1   9       99.66      104.31      8.66 o
   6   1   9      750.29      801.59     22.94 o
   7   1   9      316.92      404.83     19.48 o
   8   1   9        0.12      -14.66     14.66 o
   9   1   9       63.20       81.31     32.76 o
 -10   2   9      146.91      183.50     28.41 o
  -9   2   9      672.74      637.96     38.90 o
  -8   2   9       62.82       83.22     20.71 o
  -7   2   9      554.67      533.87     28.69 o
  -6   2   9     1186.99     1105.98     29.22 o
  -5   2   9       71.33       84.42     10.56 o
  -4   2   9     9419.56     9345.77    171.51 o
  -3   2   9    14409.07    14381.63    310.50 o
  -2   2   9     9101.85    10107.58    222.01 o
  -1   2   9       71.53       29.95     10.28 o
   0   2   9      606.23      495.85     26.57 o
   1   2   9     1491.01     1583.48     33.88 o
   2   2   9      891.09      974.16     20.15 o
   3   2   9      405.05      425.99     11.02 o
   4   2   9     1916.52     1842.27     31.05 o
   5   2   9       44.42       42.85      8.05 o
   6   2   9       22.99       31.87     11.49 o
   7   2   9     1015.88      941.09     26.77 o
   8   2   9       31.03       18.34     26.23 o
   9   2   9       55.23       69.90     22.31 o
 -10   3   9        3.89       18.85     25.69 o
  -9   3   9       18.74       39.25     23.52 o
  -8   3   9      135.18       68.75     34.42 o
  -7   3   9       12.03       28.35     14.53 o
  -6   3   9      450.83      383.30     16.87 o
  -5   3   9      219.51      194.54     11.10 o
  -4   3   9       12.24       12.35      7.42 o
  -3   3   9     2080.85     2256.63     39.84 o
  -2   3   9       82.54      111.85      8.06 o
  -1   3   9       68.78       85.41      7.86 o
   0   3   9      174.27      148.15     10.95 o
   1   3   9      117.85      167.07      8.64 o
   2   3   9     1025.48      945.90     21.35 o
   3   3   9       42.95       48.44      5.81 o
   4   3   9       45.00       32.00      6.46 o
   5   3   9       13.04       14.74      6.90 o
   6   3   9      118.39      111.98     12.90 o
   7   3   9        4.77      -16.12     16.12 o
   8   3   9      236.47      215.90     22.35 o
   9   3   9       72.65       44.54     22.12 o
 -10   4   9       92.00      133.31     28.53 o
  -9   4   9      136.98      142.81     21.67 o
  -8   4   9        6.93        5.24     17.70 o
  -7   4   9     1923.91     1846.73     52.21 o
  -6   4   9     2956.29     2813.83     51.31 o
  -5   4   9       33.15       27.16      9.51 o
  -4   4   9     1992.57     1791.34     30.28 o
  -3   4   9     3453.47     3350.17     51.14 o
  -2   4   9      719.39      667.30     18.50 o
  -1   4   9      415.59      426.28     14.04 o
   0   4   9      540.98      487.69     24.30 o
   1   4   9      466.10      570.54     18.57 o
   2   4   9     1986.77     1995.37     36.22 o
   3   4   9      444.70      414.51     13.36 o
   4   4   9      603.05      616.15     14.24 o
   5   4   9       52.26       48.62      9.04 o
   6   4   9     1682.24     1558.55     40.47 o
   7   4   9      707.46      651.21     30.36 o
   8   4   9       20.97        6.00     20.10 o
   9   4   9       65.86       68.85     33.50 o
  -9   5   9       24.53        8.63     19.23 o
  -8   5   9       50.42       87.99     39.12 o
  -7   5   9        0.12       -2.11     12.07 o
  -6   5   9       15.21       14.53     10.69 o
  -5   5   9      310.67      329.18     13.76 o
  -4   5   9      658.84      548.19     15.19 o
  -3   5   9     1149.10     1134.06     21.46 o
  -2   5   9       90.94       78.50      7.55 o
  -1   5   9     3998.50     3656.97     70.93 o
   0   5   9    13301.44    12963.75    239.44 o
   1   5   9     1646.67     1637.68     38.31 o
   2   5   9       13.53       13.46      7.62 o
   3   5   9     4017.30     3800.22     58.63 o
   4   5   9     3460.06     3294.75     52.07 o
   5   5   9      409.40      422.05     18.54 o
   6   5   9        4.63       -2.93     15.47 o
   7   5   9      139.14      173.03     26.67 o
   8   5   9        8.92       -3.71     46.02 o
  -9   6   9        5.22        8.45     20.54 o
  -8   6   9      197.46      234.44     35.30 o
  -7   6   9        3.09       12.51     13.02 o
  -6   6   9        1.13      -10.97     10.97 o
  -5   6   9       45.50       38.09      9.35 o
  -4   6   9       16.91       26.96      9.30 o
  -3   6   9      836.04      879.13     18.87 o
  -2   6   9       14.27       24.77     10.57 o
  -1   6   9      397.43      385.04     12.48 o
   0   6   9      101.97       90.54     13.37 o
   1   6   9      249.68      283.63     16.20 o
   2   6   9        9.17       19.18     12.71 o
   3   6   9      702.74      692.12     17.84 o
   4   6   9      972.60      954.61     32.08 o
   5   6   9      111.96      153.80     26.13 o
   6   6   9       12.83        3.80     22.36 o
   7   6   9        5.97       13.20     24.13 o
   8   6   9       28.60       27.73     42.87 o
  -9   7   9        0.38      -20.72     20.72 o
  -8   7   9      135.37      175.88     21.10 o
  -7   7   9      565.44      540.67     22.53 o
  -6   7   9       77.60      104.51     14.93 o
  -5   7   9       78.32       82.15     10.69 o
  -4   7   9      241.19      275.61     12.67 o
  -3   7   9     1840.21     1784.66     31.04 o
  -2   7   9     2443.44     2448.77     43.91 o
  -1   7   9      848.79      845.80     23.80 o
   0   7   9     3853.54     3653.20     92.01 o
   1   7   9     1220.76     1200.76     32.27 o
   2   7   9      919.81      911.45     28.17 o
   3   7   9     4236.69     4056.97     72.11 o
   4   7   9      351.19      404.57     32.63 o
   5   7   9       89.87       83.59     17.11 o
   6   7   9        6.78       13.56     23.91 o
   7   7   9       20.28      -26.17     26.17 o
   8   7   9       57.22       64.94     29.89 o
  -8   8   9       72.06       68.93     20.60 o
  -7   8   9      204.13      272.85     23.05 o
  -6   8   9      789.32      826.10     22.29 o
  -5   8   9       96.80      120.01     11.75 o
  -4   8   9      801.70      802.36     19.99 o
  -3   8   9     2486.32     2373.07     39.35 o
  -2   8   9      675.87      627.54     22.08 o
  -1   8   9      544.05      605.97     21.38 o
   0   8   9      277.44      301.47     26.13 o
   1   8   9       26.01       13.16     13.25 o
   2   8   9     1724.75     1652.35     49.96 o
   3   8   9      101.29      114.49     13.88 o
   4   8   9      148.03      126.29     14.70 o
   5   8   9       16.09       12.51     17.08 o
   6   8   9      175.16      170.24     29.80 o
   7   8   9      137.18      159.19     30.78 o
  -8   9   9       32.46       28.84     25.98 o
  -7   9   9      182.98      203.14     21.10 o
  -6   9   9        2.16       -9.00     12.21 o
  -5   9   9      396.51      383.22     16.47 o
  -4   9   9      258.26      224.62     15.14 o
  -3   9   9       46.40       54.73     12.30 o
  -2   9   9      181.55      175.27     12.95 o
  -1   9   9      262.87      260.27     32.88 o
   0   9   9       90.33       69.71     17.74 o
   1   9   9        8.98       -3.05     14.27 o
   2   9   9      138.88      151.03     16.99 o
   3   9   9      955.46      959.99     60.64 o
   4   9   9       42.26       72.83     18.65 o
   5   9   9      329.77      417.32     25.56 o
   6   9   9        3.95       -3.71     27.64 o
   7   9   9       91.59      116.81     31.96 o
  -7  10   9      182.52      227.38     29.26 o
  -6  10   9      306.24      268.85     27.14 o
  -5  10   9       20.77       -0.19     16.49 o
  -4  10   9      335.70      377.15     28.22 o
  -3  10   9      422.00      407.95     22.14 o
  -2  10   9       67.63       76.25     15.52 o
  -1  10   9     1271.79     1157.48     42.71 o
   0  10   9      342.31      349.02     25.17 o
   1  10   9       11.51       11.16     18.15 o
   2  10   9        1.27        0.10     15.78 o
   3  10   9      152.13      138.43     16.59 o
   4  10   9     1378.07     1284.88     42.17 o
   5  10   9       35.43       20.71     33.08 o
   6  10   9       55.39       30.37     29.75 o
  -6  11   9       45.32       21.50     61.29 o
  -5  11   9      198.73      204.50     20.95 o
  -4  11   9      442.43      473.57     33.68 o
  -3  11   9      417.46      415.75     29.11 o
  -2  11   9      160.50      183.89     24.19 o
  -1  11   9       29.05       48.13     20.53 o
   0  11   9      243.68      291.50     25.69 o
   1  11   9      183.11      228.91     25.10 o
   2  11   9       32.98       12.15     17.83 o
   3  11   9      148.12      213.66     25.28 o
   4  11   9      574.07      574.29     26.44 o
   5  11   9      231.87      268.97     26.94 o
  -5  12   9       16.28       11.31     24.39 o
  -4  12   9      125.76      104.07     26.10 o
  -3  12   9       64.86       51.91     23.51 o
  -2  12   9      127.31      178.21     35.38 o
  -1  12   9      222.35      217.32     26.47 o
   0  12   9       94.84      105.89     24.49 o
   1  12   9      529.02      523.65     35.12 o
   2  12   9      224.08      224.05     22.97 o
   3  12   9        0.52      -17.22     17.22 o
   4  12   9        3.99        2.67     18.77 o
  -4  13   9        1.94      -14.82     47.93 o
  -3  13   9        1.40       17.46     25.43 o
  -2  13   9       26.14       32.38     25.15 o
  -1  13   9       84.09       99.21     26.55 o
   0  13   9      103.64      144.01     28.33 o
   1  13   9       94.17      118.30     26.65 o
   2  13   9       10.77       -3.14     20.86 o
   3  13   9       20.56       -9.48     22.24 o
  -2  14   9      260.05      257.90     37.21 o
  -1  14   9       60.69       24.69     31.49 o
   0  14   9        0.32       10.06     26.51 o
   1  14   9      156.44      168.52     33.03 o
 -10   0  10      480.12      480.58     48.59 o
  -9   0  10     1088.54     1012.83     60.19 o
  -8   0  10      307.35      301.36     35.38 o
  -7   0  10     4301.05     3808.23    132.26 o
  -6   0  10     4134.50     3745.26    128.15 o
  -5   0  10       25.58       -8.51     17.18 o
  -4   0  10      127.74      122.86     19.23 o
  -3   0  10     3612.22     3611.83    119.19 o
  -2   0  10      564.12      577.46     30.83 o
   1   0  10     5558.26     5723.51    183.49 o
   2   0  10     2250.46     2273.73     80.29 o
   3   0  10     4717.47     4482.15    105.77 o
   4   0  10     4637.27     4231.47    101.26 o
   5   0  10      165.15      182.47     18.50 o
   6   0  10      600.52      662.12    103.26 o
   7   0  10     1433.49     1540.89     49.63 o
   8   0  10       43.09       45.61     23.17 o
   9   0  10       10.26      -23.82     23.82 o
 -10   1  10       16.00       23.86     25.58 o
  -9   1  10       30.56        9.26     22.63 o
  -8   1  10       41.95       37.18     20.09 o
  -7   1  10       48.07       30.67     17.59 o
  -6   1  10      262.58      244.07     14.48 o
  -5   1  10      401.19      408.33     19.35 o
  -4   1  10       83.92      107.21     13.13 o
  -3   1  10     7790.45     7289.24    225.32 o
  -2   1  10      158.97      150.61     11.67 o
   1   1  10      341.19      261.02     17.51 o
   2   1  10      165.03      150.83     27.52 o
   3   1  10      117.34      125.01      9.42 o
   4   1  10       11.41       10.13      8.95 o
   5   1  10      184.53      214.27     15.13 o
   6   1  10      369.42      369.58     17.48 o
   7   1  10      114.16      118.69     14.97 o
   8   1  10       10.21       14.44     15.34 o
   9   1  10        9.15      -17.07     20.96 o
 -10   2  10      104.08      100.46     33.03 o
  -9   2  10      306.86      272.90     27.66 o
  -8   2  10        6.64       28.72     19.98 o
  -7   2  10      236.50      244.49     22.27 o
  -6   2  10      706.10      645.69     22.53 o
  -5   2  10       42.73       40.77     10.17 o
  -4   2  10      202.13      212.80     11.86 o
  -3   2  10       47.54       73.98     11.43 o
  -2   2  10      824.94      759.33     25.23 o
  -1   2  10     1715.38     2087.60     71.04 o
   1   2  10     2675.69     2385.27    155.82 o
   2   2  10     1553.81     1619.24     60.20 o
   3   2  10     3008.27     2851.11     53.25 o
   4   2  10     1207.75     1179.77     22.62 o
   5   2  10       31.30       29.73      8.25 o
   6   2  10       46.47       52.99     12.35 o
   7   2  10        5.43       -7.05     13.03 o
   8   2  10      130.24      146.13     21.27 o
   9   2  10       11.95        3.16     21.84 o
 -10   3  10       82.56      100.73     28.02 o
  -9   3  10      115.63      113.48     24.96 o
  -8   3  10      355.41      309.05     34.42 o
  -7   3  10      229.64      228.38     25.62 o
  -6   3  10     4523.11     4038.68    189.49 o
  -5   3  10     2080.23     1962.45     49.18 o
  -4   3  10     2903.03     2710.55     54.70 o
  -3   3  10    16382.29    15370.15    289.26 o
  -2   3  10     1763.42     1670.14     35.44 o
  -1   3  10     3452.78     3372.35     79.49 o
   0   3  10     9364.85     8823.57    205.20 o
   1   3  10    10637.60    10318.86    192.57 o
   2   3  10      699.23      774.87     15.83 o
   3   3  10       15.39       22.02      5.81 o
   4   3  10      250.85      271.36     10.74 o
   5   3  10      280.29      277.00     14.27 o
   6   3  10       11.67        1.29     14.78 o
   7   3  10      158.38      157.35     19.47 o
   8   3  10      162.20      142.29     21.82 o
   9   3  10        1.26       23.33     22.87 o
  -9   4  10       19.79        7.43     35.45 o
  -8   4  10        9.37       -2.40     21.10 o
  -7   4  10       17.50       -1.37     11.40 o
  -6   4  10     2439.00     2362.96     44.64 o
  -5   4  10     1206.23     1209.40     26.77 o
  -4   4  10      619.23      694.78     16.74 o
  -3   4  10       98.17      135.18      9.56 o
  -2   4  10       49.18       60.48      8.58 o
  -1   4  10      238.53      222.51     11.26 o
   0   4  10      747.28      730.33     25.17 o
   1   4  10      602.64      678.92     21.27 o
   2   4  10        1.04       -3.44      7.31 o
   3   4  10     1241.27     1192.25     25.49 o
   4   4  10     1003.86     1022.14     19.22 o
   5   4  10        2.28        3.20     10.88 o
   6   4  10      436.12      472.88     24.69 o
   7   4  10      525.45      565.51     30.99 o
   8   4  10       27.22       21.58     20.46 o
  -9   5  10       18.16       10.22     21.96 o
  -8   5  10       24.94       23.96     33.50 o
  -7   5  10       87.65       61.74     13.29 o
  -6   5  10      697.55      624.46     20.63 o
  -5   5  10      541.92      505.42     15.74 o
  -4   5  10      553.05      545.99     15.49 o
  -3   5  10     1711.47     1637.01     28.59 o
  -2   5  10     3651.79     3471.97     68.21 o
  -1   5  10     2181.63     2199.41     44.96 o
   0   5  10     1261.47     1125.97     26.17 o
   1   5  10       12.60       37.40     11.67 o
   2   5  10      123.47      148.46     10.00 o
   3   5  10       44.63       46.69      9.26 o
   4   5  10      225.82      219.43     11.95 o
   5   5  10      283.58      255.85     14.82 o
   6   5  10        8.50       54.27     16.64 o
   7   5  10        7.19        8.09     23.29 o
   8   5  10       12.86      -31.74     66.12 o
  -9   6  10      315.75      326.10     25.14 o
  -8   6  10        1.09       10.11     17.86 o
  -7   6  10      281.60      379.24     18.48 o
  -6   6  10      769.62      714.87     22.58 o
  -5   6  10       95.16       94.87     10.36 o
  -4   6  10      727.84      744.19     27.75 o
  -3   6  10      118.97      151.02     10.01 o
  -2   6  10        8.21       25.68      7.59 o
  -1   6  10       22.87       28.10      9.64 o
   0   6  10      960.04      911.06     31.50 o
   1   6  10     4125.09     4050.97    125.27 o
   2   6  10       45.71       37.13     11.81 o
   3   6  10     1867.62     1692.31     56.16 o
   4   6  10     4580.36     4308.33     76.11 o
   5   6  10      982.92      890.35     30.65 o
   6   6  10      483.68      497.25     32.64 o
   7   6  10      540.45      573.32     38.49 o
   8   6  10       83.93      100.94     44.19 o
  -9   7  10        0.30       27.54     28.14 o
  -8   7  10        1.88      -17.71     17.71 o
  -7   7  10      146.52      165.14     22.97 o
  -6   7  10      148.85      203.91     13.32 o
  -5   7  10        9.78       -9.66      9.66 o
  -4   7  10      228.54      222.57     14.79 o
  -3   7  10      668.61      628.44     17.05 o
  -2   7  10     2274.02     2127.79     39.24 o
  -1   7  10      181.07      184.45     11.98 o
   0   7  10      551.20      547.06     26.60 o
   1   7  10     3743.33     3866.02     78.77 o
   2   7  10     1088.34     1041.47     30.22 o
   3   7  10      191.05      167.94     15.58 o
   4   7  10      116.81      112.52     13.77 o
   5   7  10      163.52      153.85     20.07 o
   6   7  10        2.88      -12.20     30.39 o
   7   7  10        0.21      -25.96     25.96 o
  -8   8  10        8.78       12.63     19.36 o
  -7   8  10      399.38      372.22     19.70 o
  -6   8  10       42.18       41.02     11.84 o
  -5   8  10      169.12      187.10     12.76 o
  -4   8  10      101.54       58.40     10.39 o
  -3   8  10      190.05      193.19     11.19 o
  -2   8  10      744.49      783.84     54.67 o
  -1   8  10     1773.77     1626.89    164.40 o
   0   8  10      558.70      611.80     29.66 o
   1   8  10      430.34      434.84     22.77 o
   2   8  10      959.60      954.01     30.25 o
   3   8  10      213.21      191.25     15.29 o
   4   8  10     1209.48     1133.87     41.59 o
   5   8  10       56.08       51.45     18.54 o
   6   8  10        8.79       -0.15     26.11 o
   7   8  10        3.99       -9.67     28.62 o
  -8   9  10       25.74       27.80     29.87 o
  -7   9  10       75.19      106.05     17.09 o
  -6   9  10      291.86      361.63     16.81 o
  -5   9  10      123.60      137.94     14.95 o
  -4   9  10      272.23      354.41     19.49 o
  -3   9  10     1363.29     1331.56     30.87 o
  -2   9  10     1009.58      962.64     89.83 o
  -1   9  10       90.06       77.64     17.85 o
   0   9  10     3256.72     3131.20     83.54 o
   1   9  10      751.52      679.70     32.36 o
   2   9  10        3.76       22.84     15.48 o
   3   9  10       65.63       44.71     14.58 o
   4   9  10      102.93       93.72     15.84 o
   5   9  10       10.26       -9.93     19.06 o
   6   9  10       26.59      -18.47     27.91 o
   7   9  10       54.72       58.71     32.35 o
  -7  10  10        5.68       46.61     24.63 o
  -6  10  10       14.86      -12.09     21.75 o
  -5  10  10       61.70       69.54     17.51 o
  -4  10  10      212.14      187.86     16.05 o
  -3  10  10       12.53       -9.86     15.48 o
  -2  10  10       13.55       23.82     14.83 o
  -1  10  10     1540.18     1437.24     81.54 o
   0  10  10      218.14      224.51     23.29 o
   1  10  10       35.61       73.57     19.91 o
   2  10  10      215.94      238.58     37.10 o
   3  10  10      276.48      351.15     20.42 o
   4  10  10      542.15      530.43     24.96 o
   5  10  10      127.22      110.53     23.36 o
   6  10  10        1.45        8.16     29.38 o
  -6  11  10       36.86        5.43     23.92 o
  -5  11  10       24.05      -14.96     22.27 o
  -4  11  10       36.37       51.52     22.78 o
  -3  11  10       48.89       45.96     21.64 o
  -2  11  10       41.09        6.45     35.89 o
  -1  11  10        3.77      -11.62     21.43 o
   0  11  10      412.64      412.06     29.64 o
   1  11  10       21.70       11.93     20.14 o
   2  11  10       96.92       68.74     19.06 o
   3  11  10        6.98      -15.28     16.40 o
   4  11  10       11.31       -9.89     17.45 o
   5  11  10      558.08      565.09     33.05 o
  -5  12  10        0.64      -39.34     39.34 o
  -4  12  10       49.54       60.58     25.38 o
  -3  12  10       30.61       31.33     23.28 o
  -2  12  10       35.54       67.76     23.92 o
  -1  12  10       15.11       -6.92     22.01 o
   0  12  10      670.53      636.89     36.89 o
   1  12  10       74.51       67.32     24.05 o
   2  12  10       32.39       25.81     25.91 o
   3  12  10      123.44      156.57     19.66 o
   4  12  10      245.82      267.82     22.95 o
  -4  13  10      278.14      255.47     31.89 o
  -3  13  10      270.56      299.56     32.13 o
  -2  13  10       27.68       30.51     25.38 o
  -1  13  10       52.97       71.51     26.08 o
   0  13  10      248.59      224.03     29.17 o
   1  13  10      208.41      156.14     59.60 o
   2  13  10      211.74      213.91     28.04 o
   3  13  10       33.71       35.90     23.05 o
  -1  14  10      117.64      102.15     29.22 o
   0  14  10        6.35       -6.75     26.16 o
 -10   1  11       11.05       -7.08     25.43 o
  -9   1  11      382.21      410.59     32.08 o
  -8   1  11      261.86      273.26     28.70 o
  -7   1  11      444.72      419.96     53.14 o
  -6   1  11     3867.84     3635.83     72.62 o
  -5   1  11     3696.76     3632.06     87.34 o
  -4   1  11     1520.37     1410.77     45.80 o
  -3   1  11     6360.45     6374.17    312.87 o
  -2   1  11     1382.23     1131.05     32.99 o
   1   1  11     1122.36     1413.00     55.05 o
   2   1  11      822.46      910.04     30.61 o
   3   1  11       82.40       74.37      9.17 o
   4   1  11     2990.97     2888.20     51.56 o
   5   1  11      784.25      747.62     21.41 o
   6   1  11      155.14      159.11     13.99 o
   7   1  11      731.15      661.91     24.16 o
   8   1  11       80.01      112.10     20.38 o
   9   1  11       14.85       14.35     22.14 o
 -10   2  11      118.63      118.76     28.49 o
  -9   2  11       20.67       11.68     38.02 o
  -8   2  11        0.48        4.15     19.70 o
  -7   2  11        1.14        5.56     16.90 o
  -6   2  11     1151.02     1073.82     38.95 o
  -5   2  11      753.73      729.27     31.03 o
  -4   2  11      292.30      291.17     15.80 o
  -3   2  11     2233.14     1947.43    122.35 o
  -2   2  11     7602.96     7956.27    248.95 o
   1   2  11    15281.70    14687.11    322.37 o
   2   2  11      665.77      651.95     19.39 o
   3   2  11     1934.21     1869.10     35.72 o
   4   2  11     2643.23     2609.72     42.17 o
   5   2  11     1075.49     1018.36     25.08 o
   6   2  11       93.55       79.11     13.02 o
   7   2  11        3.63      -16.65     16.65 o
   8   2  11       10.34       31.37     28.29 o
   9   2  11        0.75      -13.66     21.83 o
 -10   3  11        1.70        9.70     26.82 o
  -9   3  11        1.31       16.49     23.35 o
  -8   3  11      253.79      268.99     24.81 o
  -7   3  11      378.66      365.98     20.06 o
  -6   3  11      199.69      206.24     14.78 o
  -5   3  11      352.91      336.23     17.35 o
  -4   3  11       11.80       11.79      9.64 o
  -3   3  11     1338.41     1458.78     33.08 o
  -2   3  11       12.71       -5.79      8.61 o
  -1   3  11     1157.99     1406.66     34.05 o
   0   3  11      291.29      344.55     18.32 o
   1   3  11        2.74       -7.28      9.50 o
   2   3  11     1539.32     1655.79     27.77 o
   3   3  11       47.22       71.20     11.06 o
   4   3  11       28.80       32.28      8.00 o
   5   3  11      246.39      302.21     14.95 o
   6   3  11      290.25      316.98     20.14 o
   7   3  11        8.96       -6.62     17.22 o
   8   3  11       28.37        3.95     19.76 o
  -9   4  11      141.91      181.79     27.09 o
  -8   4  11      195.03      179.42     24.00 o
  -7   4  11       18.01       25.19     13.57 o
  -6   4  11      246.06      292.19     17.64 o
  -5   4  11     2057.87     1942.37     43.17 o
  -4   4  11      230.32      242.12     13.56 o
  -3   4  11     3256.82     3012.98     52.35 o
  -2   4  11     3692.37     3608.44     92.89 o
  -1   4  11     3460.37     4034.90     77.96 o
   0   4  11    10104.47     9879.26    491.66 o
   1   4  11    10668.26    10560.24    197.87 o
   2   4  11      970.53      993.10     30.58 o
   3   4  11      552.78      541.67     17.22 o
   4   4  11     2191.01     2061.91     35.82 o
   5   4  11       64.03       83.07     12.15 o
   6   4  11        1.19        8.74     15.55 o
   7   4  11        9.59       -1.69     18.03 o
   8   4  11        1.83      -10.73     20.34 o
  -9   5  11      381.26      411.51     32.12 o
  -8   5  11       30.43       37.82     18.56 o
  -7   5  11      894.56     1001.87     27.18 o
  -6   5  11      721.29      710.73     21.87 o
  -5   5  11       52.50       62.60     10.99 o
  -4   5  11       35.26       16.25      8.22 o
  -3   5  11     1791.93     1619.43     41.32 o
  -2   5  11      988.79      877.47     23.30 o
  -1   5  11     1728.53     1800.05     38.48 o
   0   5  11      927.50     1084.25     26.23 o
   1   5  11      289.25      297.97     19.28 o
   2   5  11       11.60       16.65      8.68 o
   3   5  11     1288.35     1245.53     26.95 o
   4   5  11      271.02      251.78     12.81 o
   5   5  11       16.27        9.24     12.08 o
   6   5  11       11.90       20.95     22.52 o
   7   5  11       98.94       86.14     26.10 o
   8   5  11       75.90      111.39     29.80 o
  -9   6  11       14.18      -10.19     20.43 o
  -8   6  11       35.61       41.75     18.78 o
  -7   6  11      386.81      337.21     18.72 o
  -6   6  11       61.12       71.61     12.82 o
  -5   6  11      123.00      110.31     10.83 o
  -4   6  11      922.91      870.74     19.91 o
  -3   6  11       68.14       81.05      9.39 o
  -2   6  11      154.88      183.62     19.24 o
  -1   6  11      701.45      720.86     23.28 o
   0   6  11        0.62       -0.28     12.08 o
   1   6  11      242.29      240.66     15.39 o
   2   6  11       41.17       40.57     12.23 o
   3   6  11       96.71      136.77     20.22 o
   4   6  11     1194.51     1103.48     30.34 o
   5   6  11      357.17      388.46     23.06 o
   6   6  11      126.06      145.71     26.84 o
   7   6  11       40.39       13.85     25.76 o
   8   6  11       50.15       59.71     34.20 o
  -8   7  11       45.48       44.96     19.69 o
  -7   7  11        7.62       -8.81     13.87 o
  -6   7  11     1441.59     1517.41     30.32 o
  -5   7  11      192.42      164.64     12.06 o
  -4   7  11      675.13      724.07     18.98 o
  -3   7  11     1928.58     1834.20     59.62 o
  -2   7  11     1579.44     1459.20     29.42 o
  -1   7  11        1.20        6.31     13.90 o
   0   7  11      208.07      269.79     19.37 o
   1   7  11      469.16      450.23     21.74 o
   2   7  11       36.62       47.90     13.83 o
   3   7  11      105.27       95.45     14.52 o
   4   7  11       52.35       38.81     12.77 o
   5   7  11      630.08      590.57     30.94 o
   6   7  11      153.25      179.75     28.84 o
   7   7  11      158.02      221.23     32.68 o
  -8   8  11      113.10       87.76     21.12 o
  -7   8  11       87.90       82.05     16.09 o
  -6   8  11      131.07      135.26     13.64 o
  -5   8  11        5.07       -0.30     10.79 o
  -4   8  11      868.21      936.07     22.68 o
  -3   8  11     3628.85     3476.10     62.52 o
  -2   8  11      760.08      743.51     32.54 o
  -1   8  11       12.88       51.08     19.74 o
   0   8  11      424.24      391.22     50.65 o
   1   8  11     1835.23     1756.47     88.70 o
   2   8  11      818.13      805.73     28.51 o
   3   8  11       11.88       25.08     14.70 o
   4   8  11      287.70      333.82     18.75 o
   5   8  11      640.47      606.96     29.87 o
   6   8  11       48.48       45.95     27.09 o
   7   8  11       23.72       62.96     43.16 o
  -7   9  11        0.13       12.91     19.27 o
  -6   9  11       17.03        9.25     14.87 o
  -5   9  11       15.90       -0.58     13.21 o
  -4   9  11       36.04       31.80     12.85 o
  -3   9  11        5.73       -9.79     14.28 o
  -2   9  11      350.81      384.13     27.07 o
  -1   9  11       78.15       96.02     18.84 o
   0   9  11      202.19      239.39     21.93 o
   1   9  11      488.19      448.27     28.59 o
   2   9  11      222.06      297.70     21.21 o
   3   9  11      105.79      153.80     16.68 o
   4   9  11        7.77       -7.07     15.24 o
   5   9  11      127.68      104.64     21.77 o
   6   9  11        9.48      -20.75     28.90 o
  -7  10  11      112.76      122.53     29.80 o
  -6  10  11       51.23       63.94     23.71 o
  -5  10  11      570.55      644.08     41.55 o
  -4  10  11      191.48      149.39     18.56 o
  -3  10  11        4.59      -12.04     15.58 o
  -2  10  11      368.07      401.52     21.99 o
  -1  10  11       16.69        0.44     18.79 o
   0  10  11      534.50      526.65     31.70 o
   1  10  11      353.58      396.23     29.74 o
   2  10  11      603.31      614.25     28.38 o
   3  10  11        3.59      -14.83     14.83 o
   4  10  11      240.47      271.69     27.52 o
   5  10  11       50.88       45.91     23.36 o
   6  10  11        2.52      -29.26     29.26 o
  -6  11  11      147.48      170.72     39.49 o
  -5  11  11       92.77      119.67     25.48 o
  -4  11  11       18.35        5.95     22.26 o
  -3  11  11      157.11      150.64     25.98 o
  -2  11  11      296.47      267.95     26.52 o
  -1  11  11      914.47      859.81     39.33 o
   0  11  11       12.06       10.71     38.09 o
   1  11  11      152.15      131.44     23.60 o
   2  11  11      173.84      179.71     21.18 o
   3  11  11       93.06       77.62     18.25 o
   4  11  11       18.97       23.79     18.59 o
   5  11  11       16.11        3.49     39.19 o
  -5  12  11       35.10       42.50     26.53 o
  -4  12  11       64.60       53.89     25.43 o
  -3  12  11        1.38       -2.38     23.45 o
  -2  12  11       73.82       49.26     33.32 o
  -1  12  11      118.72       97.27     24.69 o
   0  12  11       59.33        5.84     37.87 o
   1  12  11      194.06      211.20     26.94 o
   2  12  11       45.36        8.71     23.95 o
   3  12  11        0.71      -17.05     18.52 o
   4  12  11       41.67        7.94     24.77 o
  -3  13  11       49.97       30.94     27.82 o
  -2  13  11      128.99       99.75     27.35 o
  -1  13  11       47.05        3.81     28.26 o
   0  13  11        0.03      -10.42     24.53 o
   1  13  11       91.78       64.71     26.85 o
   2  13  11       26.53       16.38     22.15 o
 -10   0  12       10.25       -4.40     37.29 o
  -9   0  12       61.47       60.48     33.03 o
  -8   0  12      987.93      951.17     55.05 o
  -7   0  12      475.45      488.06     46.54 o
  -6   0  12      835.99      780.47     46.24 o
  -5   0  12     2835.52     2435.33     88.95 o
  -4   0  12     1686.21     1648.56     64.29 o
  -3   0  12    12288.89    11935.23    371.81 o
  -2   0  12    36659.56    40546.71   1239.91 o
   1   0  12     5990.02     5230.89    170.86 o
   2   0  12     3053.18     3204.35    110.68 o
   3   0  12     1107.06     1149.49     71.99 o
   4   0  12       95.45      101.78     15.62 o
   5   0  12       13.76       -1.31     37.87 o
   6   0  12      227.58      185.53     32.88 o
   7   0  12       40.73       20.76     20.40 o
   8   0  12      214.11      216.36     34.06 o
 -10   1  12       15.18       23.76     26.13 o
  -9   1  12      261.72      264.00     30.17 o
  -8   1  12       70.10       51.09     20.68 o
  -7   1  12       22.48       10.91     17.18 o
  -6   1  12      223.65      279.77     17.14 o
  -5   1  12      742.61      775.35     30.63 o
  -4   1  12       17.95       -1.24     12.28 o
  -3   1  12      789.52      898.99     29.80 o
  -2   1  12       74.06       70.95     11.83 o
   1   1  12     1028.82      983.54     49.69 o
   2   1  12      226.22      240.65     14.48 o
   3   1  12      468.61      438.16     16.38 o
   4   1  12     2462.40     2260.11     42.68 o
   5   1  12      424.35      431.77     18.23 o
   6   1  12        5.51        6.37     12.19 o
   7   1  12      192.74      186.78     19.71 o
   8   1  12        6.13       14.04     19.68 o
 -10   2  12       13.27       21.49     26.77 o
  -9   2  12       79.27       36.62     23.59 o
  -8   2  12       57.69       68.17     29.14 o
  -7   2  12       65.69       61.02     15.13 o
  -6   2  12       23.41       28.97     13.92 o
  -5   2  12     1774.38     1704.00     39.07 o
  -4   2  12      146.24      184.77     16.60 o
  -3   2  12       17.53        4.75     11.30 o
  -2   2  12     1866.77     1838.21     66.93 o
   1   2  12     2097.65     1964.88     76.62 o
   2   2  12      707.54      607.68     19.38 o
   3   2  12      186.45      209.66     12.87 o
   4   2  12        3.93        2.33      8.08 o
   5   2  12      279.03      291.33     18.26 o
   6   2  12      130.77      146.07     19.17 o
   7   2  12       91.36       79.48     18.36 o
   8   2  12      197.39      166.23     22.34 o
  -9   3  12      900.69      915.22     41.76 o
  -8   3  12      615.08      642.10     35.86 o
  -7   3  12      253.24      272.72     17.69 o
  -6   3  12     1014.69     1003.16     29.09 o
  -5   3  12      886.89      946.75     27.07 o
  -4   3  12      280.72      329.64     16.88 o
  -3   3  12      432.02      545.84     19.33 o
  -2   3  12     2590.51     2726.70     66.77 o
  -1   3  12       41.37       33.08      9.76 o
   0   3  12       12.79       30.25     16.88 o
   1   3  12     4585.65     4315.70     84.88 o
   2   3  12     2317.34     2290.94     36.84 o
   3   3  12       39.90       40.07      8.05 o
   4   3  12     1457.87     1355.00     26.39 o
   5   3  12     2080.41     2025.11     47.58 o
   6   3  12      167.96      194.42     18.92 o
   7   3  12      405.42      490.82     27.84 o
   8   3  12      151.63      217.00     23.94 o
  -9   4  12      164.68      186.91     27.22 o
  -8   4  12      241.85      256.98     27.11 o
  -7   4  12       10.43       12.60     18.09 o
  -6   4  12      267.86      264.32     18.43 o
  -5   4  12      265.30      281.39     16.19 o
  -4   4  12       25.00       28.08     10.67 o
  -3   4  12     1754.44     1644.66     32.22 o
  -2   4  12     5609.31     5380.43    102.78 o
  -1   4  12     1767.28     1713.97     37.22 o
   0   4  12      159.39      129.76     13.51 o
   1   4  12     1911.70     1925.04     43.34 o
   2   4  12     1779.77     1838.67     35.56 o
   3   4  12      721.99      741.25     20.58 o
   4   4  12      252.10      277.43     12.58 o
   5   4  12      176.03      172.81     23.28 o
   6   4  12      147.99      149.61     18.61 o
   7   4  12       45.42       17.86     19.60 o
   8   4  12        0.79       -7.02     34.94 o
  -9   5  12       25.02       36.52     25.01 o
  -8   5  12       11.71       29.04     22.60 o
  -7   5  12      307.05      275.13     22.93 o
  -6   5  12     1049.17     1057.46     30.62 o
  -5   5  12        2.92       -7.54     12.11 o
  -4   5  12       61.90       87.82     10.75 o
  -3   5  12        5.67       -0.06      8.68 o
  -2   5  12       48.76       52.95      9.58 o
  -1   5  12      216.09      281.73     14.60 o
   0   5  12      286.46      293.35     14.83 o
   1   5  12     1512.51     1455.02     35.91 o
   2   5  12     1144.43     1183.19     31.64 o
   3   5  12       13.40        4.96     11.06 o
   4   5  12      995.82      962.55     22.55 o
   5   5  12     1011.53      983.29     31.97 o
   6   5  12      170.88      140.10     25.77 o
   7   5  12       30.79        7.70     24.73 o
   8   5  12        0.07        5.43     28.24 o
  -9   6  12        4.21      -37.12     49.40 o
  -8   6  12      449.89      462.06     33.68 o
  -7   6  12       60.78       69.75     14.22 o
  -6   6  12      501.84      478.96     20.09 o
  -5   6  12     5617.73     5466.84     82.74 o
  -4   6  12      135.13      120.56     10.25 o
  -3   6  12     1301.73     1239.12     27.80 o
  -2   6  12     5435.28     5289.93    102.11 o
  -1   6  12      606.04      574.34     24.28 o
   0   6  12       65.46       51.58     11.81 o
   1   6  12     1549.88     1313.93     34.52 o
   2   6  12      269.55      286.68     16.95 o
   3   6  12       52.72       54.29     13.22 o
   4   6  12       28.55       22.23     14.58 o
   5   6  12       61.63       45.75     17.14 o
   6   6  12       22.01       10.29     25.12 o
   7   6  12       98.96       93.58     28.79 o
  -8   7  12        5.56       -3.23     18.79 o
  -7   7  12        5.13       25.03     16.38 o
  -6   7  12       15.33       27.81     13.10 o
  -5   7  12      695.61      647.92     19.33 o
  -4   7  12      197.76      215.90     12.18 o
  -3   7  12        5.50        3.63      8.69 o
  -2   7  12       78.21       78.96     11.12 o
  -1   7  12       98.97      101.89     16.69 o
   0   7  12      670.12      636.41     30.02 o
   1   7  12      996.60      931.54     61.55 o
   2   7  12       64.15       98.57     19.11 o
   3   7  12      171.59      180.02     16.63 o
   4   7  12      113.81      128.80     18.77 o
   5   7  12      336.27      371.79     23.97 o
   6   7  12       27.09       26.49     27.48 o
   7   7  12        1.85      -13.64     29.11 o
  -8   8  12       52.06       44.79     21.19 o
  -7   8  12      172.65      174.73     17.54 o
  -6   8  12      122.42      180.24     14.33 o
  -5   8  12      233.81      230.40     13.98 o
  -4   8  12      193.05      222.36     12.84 o
  -3   8  12      461.19      504.45     19.65 o
  -2   8  12       19.37       14.65     16.09 o
  -1   8  12       17.27       14.76     16.19 o
   0   8  12      970.86      971.77     37.15 o
   1   8  12        1.55        8.51     16.11 o
   2   8  12       87.13      100.00     16.20 o
   3   8  12       12.79       19.98     18.16 o
   4   8  12       28.64        2.77     14.26 o
   5   8  12      231.01      255.45     22.97 o
   6   8  12      240.15      274.57     40.81 o
   7   8  12       26.78       15.52     31.39 o
  -7   9  12        6.42       -9.76     25.83 o
  -6   9  12      361.46      423.39     25.78 o
  -5   9  12      224.83      243.29     18.09 o
  -4   9  12       25.41       39.24     13.23 o
  -3   9  12       82.85      114.22     16.60 o
  -2   9  12      153.35      149.85     20.71 o
  -1   9  12      154.80      154.38     20.54 o
   0   9  12      145.43      169.41     20.60 o
   1   9  12     1461.24     1417.21     47.42 o
   2   9  12      105.01      142.52     17.89 o
   3   9  12       45.95       18.41     16.86 o
   4   9  12      869.39      807.52     28.58 o
   5   9  12      264.73      258.89     24.45 o
   6   9  12       76.70      100.25     31.41 o
  -7  10  12       58.85       64.34     25.89 o
  -6  10  12      232.29      233.89     22.31 o
  -5  10  12      329.64      367.46     27.66 o
  -4  10  12      341.12      433.19     23.75 o
  -3  10  12       10.60       22.56     16.36 o
  -2  10  12      351.04      420.90     25.31 o
  -1  10  12      196.22      233.51     23.71 o
   0  10  12       89.25       61.03     20.90 o
   1  10  12      688.92      683.53     34.92 o
   2  10  12      649.56      645.48     29.95 o
   3  10  12      344.62      341.55     21.08 o
   4  10  12        3.91      -12.03     17.19 o
   5  10  12       67.58      114.52     25.01 o
  -6  11  12      154.89      156.62     39.64 o
  -5  11  12        4.38       27.43     23.67 o
  -4  11  12      149.29      182.58     26.08 o
  -3  11  12       63.07       28.91     29.07 o
  -2  11  12      260.85      274.04     21.84 o
  -1  11  12      465.68      418.36     29.40 o
   0  11  12       31.03       51.65     35.08 o
   1  11  12       81.96       66.79     25.32 o
   2  11  12       58.56       70.50     23.65 o
   3  11  12       11.80       -4.84     17.34 o
   4  11  12       32.48       33.72     19.04 o
  -5  12  12       10.15        0.42     43.45 o
  -4  12  12       21.12        0.69     24.59 o
  -3  12  12       80.73       90.69     25.66 o
  -2  12  12      134.66      169.48     26.71 o
  -1  12  12      460.79      469.54     33.42 o
   0  12  12       16.47        3.80     23.24 o
   1  12  12      231.92      215.80     28.07 o
   2  12  12       53.04        1.02     24.24 o
   3  12  12       70.57       42.49     19.68 o
  -3  13  12      106.46      108.36     28.27 o
  -2  13  12        9.72       -3.49     25.89 o
  -1  13  12       32.14       41.17     26.41 o
   0  13  12      113.38      123.18     27.66 o
   1  13  12        2.57      -24.70     24.70 o
   2  13  12        9.90      -16.40     22.44 o
 -10   1  13      190.23      192.06     30.13 o
  -9   1  13      338.08      343.89     29.79 o
  -8   1  13        1.35      -22.47     40.44 o
  -7   1  13      150.70      115.25     14.85 o
  -6   1  13        6.68       -3.14     18.29 o
  -5   1  13     1313.91     1227.75     39.43 o
  -4   1  13     1272.14     1130.59     65.10 o
  -3   1  13      511.17      469.46     23.15 o
  -2   1  13     5832.63     5211.22    168.37 o
   1   1  13     8422.71     7921.38    178.79 o
   2   1  13     2889.87     2606.68     74.27 o
   3   1  13        2.08       -0.50      9.35 o
   4   1  13      347.15      374.59     16.48 o
   5   1  13      391.78      436.27     19.22 o
   6   1  13      125.52      158.64     14.87 o
   7   1  13       11.52       -6.45     22.35 o
   8   1  13        5.39      -19.63     19.63 o
  -9   2  13       42.64       41.60     23.86 o
  -8   2  13     1523.20     1542.07     52.12 o
  -7   2  13        9.29       -1.91     13.25 o
  -6   2  13     1363.83     1332.81     34.13 o
  -5   2  13     4451.21     4119.65     81.14 o
  -4   2  13     1106.09     1243.47     50.87 o
  -3   2  13      476.59      438.83     22.61 o
  -2   2  13       24.64       19.38     15.41 o
   1   2  13     2338.11     2405.09     89.24 o
   2   2  13     1250.35     1375.07     85.65 o
   3   2  13      113.61      128.92     23.78 o
   4   2  13      835.63      811.29     22.88 o
   5   2  13      881.18      873.33     24.39 o
   6   2  13       21.84       12.46     19.21 o
   7   2  13      197.00      213.65     21.34 o
   8   2  13      368.60      444.42     38.35 o
  -9   3  13       16.46      -15.19     30.24 o
  -8   3  13        8.02       24.05     22.43 o
  -7   3  13      190.57      147.81     15.79 o
  -6   3  13       72.02       58.26     13.06 o
  -5   3  13      136.90      163.67     16.12 o
  -4   3  13       30.83       24.73     10.71 o
  -3   3  13       23.52        1.31     10.17 o
  -2   3  13        1.26       -6.17     10.19 o
  -1   3  13       66.79       75.15     15.85 o
   1   3  13        3.05       13.51     22.90 o
   2   3  13      172.92      193.70     10.20 o
   3   3  13       17.86       40.85      8.59 o
   4   3  13       91.31       93.19     15.66 o
   5   3  13      204.95      224.66     18.52 o
   6   3  13      166.09      165.18     19.16 o
   7   3  13        0.21        3.63     19.06 o
   8   3  13       84.77       73.41     25.08 o
  -9   4  13      135.55      172.46     28.19 o
  -8   4  13      666.58      622.81     34.72 o
  -7   4  13       80.67       71.73     15.89 o
  -6   4  13      129.44      162.84     15.20 o
  -5   4  13     3790.52     3476.39     70.26 o
  -4   4  13       15.21       26.59     10.94 o
  -3   4  13     1126.57     1123.64     29.33 o
  -2   4  13     2854.34     2528.60     67.34 o
  -1   4  13        6.75       11.74      8.87 o
   0   4  13      493.26      512.55     31.49 o
   1   4  13      108.35      119.73     12.49 o
   2   4  13     2158.69     1992.24     38.60 o
   3   4  13        1.56       -4.68      9.58 o
   4   4  13      541.68      525.94     17.48 o
   5   4  13      638.57      636.22     27.68 o
   6   4  13      389.51      404.33     39.32 o
   7   4  13       97.97       71.81     20.21 o
   8   4  13      133.16      122.56     30.08 o
  -9   5  13       95.65      127.86     29.73 o
  -8   5  13       43.50       42.78     64.29 o
  -7   5  13       57.19       46.61     15.64 o
  -6   5  13      134.24      126.93     15.48 o
  -5   5  13     1012.21     1050.66     29.96 o
  -4   5  13      917.54      771.59     24.05 o
  -3   5  13     1268.82     1183.64     26.32 o
  -2   5  13     3287.89     3056.88     61.97 o
  -1   5  13      899.15      882.52     29.28 o
   0   5  13      627.40      634.17     30.70 o
   1   5  13     3819.21     3532.79     72.70 o
   2   5  13     2294.11     2202.01     49.55 o
   3   5  13      126.03      132.92     13.58 o
   4   5  13      442.83      435.69     16.81 o
   5   5  13      267.90      307.59     20.64 o
   6   5  13       14.32        0.96     23.98 o
   7   5  13        7.70      -14.25     26.59 o
  -9   6  13        0.16       18.93     25.48 o
  -8   6  13        0.60      -22.11     22.11 o
  -7   6  13       27.91        1.60     15.69 o
  -6   6  13      257.79      250.92     23.58 o
  -5   6  13       21.38       36.14     13.41 o
  -4   6  13      623.75      674.42     38.41 o
  -3   6  13      306.13      276.58     20.90 o
  -2   6  13      309.24      308.35     16.11 o
  -1   6  13     1606.02     1606.74     36.47 o
   0   6  13     2427.92     2456.79     65.11 o
   1   6  13       18.36        1.78     13.08 o
   2   6  13       11.82       20.53     13.12 o
   3   6  13      121.05      140.26     15.40 o
   4   6  13       47.41       29.03     13.10 o
   5   6  13        9.95      -25.58     33.28 o
   6   6  13       60.54       81.76     27.37 o
   7   6  13        2.12      -37.95     37.95 o
  -8   7  13        8.86        1.61     31.05 o
  -7   7  13       19.00       -7.47     14.53 o
  -6   7  13       21.36       11.01     13.12 o
  -5   7  13       38.36       42.95     11.03 o
  -4   7  13      872.34      835.49     23.19 o
  -3   7  13       11.87       -9.48      9.92 o
  -2   7  13     2232.41     2194.60     48.13 o
  -1   7  13     2090.18     1927.96     55.79 o
   0   7  13      101.07      132.58     17.94 o
   1   7  13     4194.68     3835.21     79.60 o
   2   7  13     1012.40      948.73     37.59 o
   3   7  13      122.25      132.96     16.45 o
   4   7  13       90.83       99.40     15.22 o
   5   7  13       34.79        8.19     18.45 o
   6   7  13       11.11       24.58     27.19 o
   7   7  13        0.41       42.76     30.33 o
  -8   8  13      200.09      201.75     23.54 o
  -7   8  13        5.34       -0.08     15.40 o
  -6   8  13      318.00      404.76     17.81 o
  -5   8  13      393.01      418.82     17.73 o
  -4   8  13      134.16      121.30     13.99 o
  -3   8  13      195.29      149.60     19.40 o
  -2   8  13       58.55       49.16     17.73 o
  -1   8  13       17.49       20.20     16.54 o
   0   8  13      849.66      826.01     35.07 o
   1   8  13        4.43       -9.21     16.40 o
   2   8  13      241.14      267.35     19.34 o
   3   8  13       79.72       81.25     16.78 o
   4   8  13      532.65      505.47     43.99 o
   5   8  13      456.91      508.67     34.80 o
   6   8  13       32.60       20.40     29.83 o
  -7   9  13      177.85      158.85     21.60 o
  -6   9  13       99.62       81.76     28.75 o
  -5   9  13       91.13      115.67     15.59 o
  -4   9  13      172.74      165.56     26.26 o
  -3   9  13      303.33      283.15     19.88 o
  -2   9  13       36.80       42.77     18.79 o
  -1   9  13        3.38       -4.85     18.05 o
   0   9  13        0.44      -25.44     37.95 o
   1   9  13        0.66       -3.92     17.72 o
   2   9  13       18.68        9.18     16.69 o
   3   9  13      238.77      224.63     21.01 o
   4   9  13        0.21       21.18     16.43 o
   5   9  13      100.55       88.08     22.83 o
   6   9  13       87.41       50.80     47.49 o
  -6  10  13        3.19       16.02     23.19 o
  -5  10  13      155.17      159.92     20.66 o
  -4  10  13        0.90      -11.82     16.86 o
  -3  10  13      120.01      103.61     18.20 o
  -2  10  13      339.41      380.24     27.70 o
  -1  10  13      448.64      360.09     27.01 o
   0  10  13      658.44      618.86     33.32 o
   1  10  13      186.05      185.34     23.54 o
   2  10  13      466.52      464.96     34.00 o
   3  10  13      137.14      134.69     18.75 o
   4  10  13        2.80      -12.41     17.28 o
   5  10  13      258.68      236.80     27.44 o
  -6  11  13      210.29      311.33     43.16 o
  -5  11  13       91.59       66.38     31.05 o
  -4  11  13        0.01       -4.99     22.89 o
  -3  11  13      259.99      278.93     27.86 o
  -2  11  13      533.16      580.06     29.32 o
  -1  11  13        8.33       26.72     21.95 o
   0  11  13       67.89       21.76     22.58 o
   1  11  13      113.79      144.93     34.50 o
   2  11  13      709.32      687.34     54.54 o
   3  11  13      112.37      109.65     19.68 o
   4  11  13        0.22      -10.79     23.79 o
  -4  12  13        6.06        6.49     25.10 o
  -3  12  13       45.07       54.52     25.10 o
  -2  12  13        6.55        0.16     23.72 o
  -1  12  13      317.65      332.65     43.67 o
   0  12  13      337.66      374.88     41.25 o
   1  12  13      132.18      111.04     26.15 o
   2  12  13       50.14       21.32     25.37 o
   3  12  13      204.52      209.23     23.01 o
  -2  13  13       28.21       38.01     27.08 o
  -1  13  13      130.69      141.42     29.06 o
   0  13  13       41.41       16.59     39.05 o
   1  13  13       64.53       12.18     26.72 o
  -9   0  14      203.99      245.72     39.78 o
  -8   0  14      762.45      792.36     52.70 o
  -7   0  14      122.72      194.67     21.14 o
  -6   0  14       13.01       29.07     23.93 o
  -5   0  14       34.28       48.74     22.31 o
  -4   0  14     1034.53      954.99     47.12 o
  -3   0  14      178.82      269.80     26.13 o
  -2   0  14      366.71      350.67     32.59 o
   1   0  14     2747.22     2752.25     99.37 o
   2   0  14     5956.01     6131.86    200.80 o
   3   0  14      739.32      780.79     30.86 o
   4   0  14     1398.16     1438.36    109.35 o
   5   0  14     1520.33     1574.16     73.61 o
   6   0  14     1121.81     1124.35     52.26 o
   7   0  14      129.57       80.58     33.47 o
   8   0  14        9.86       34.06     35.97 o
  -9   1  14        0.19      -15.81     39.64 o
  -8   1  14        2.94        1.03     30.02 o
  -7   1  14        3.16        6.18     13.23 o
  -6   1  14     1993.94     1845.90     70.24 o
  -5   1  14      784.63      795.16     32.15 o
  -4   1  14     3014.95     2851.58     71.60 o
  -3   1  14       24.15       43.21     13.65 o
  -2   1  14      979.91      947.94     44.77 o
   1   1  14     1962.11     2180.81     84.11 o
   2   1  14      860.49      783.19     32.40 o
   3   1  14       12.70       13.23     11.27 o
   4   1  14        8.23       20.52     11.24 o
   5   1  14       88.21       91.67     13.42 o
   6   1  14      123.74      118.68     18.21 o
   7   1  14       99.91      105.14     23.42 o
   8   1  14       52.35       38.33     26.05 o
  -9   2  14       49.28       65.80     25.10 o
  -8   2  14      255.79      224.49     36.19 o
  -7   2  14      142.13      101.83     20.23 o
  -6   2  14      152.39      143.67     14.70 o
  -5   2  14      698.42      763.93     29.19 o
  -4   2  14      153.87      154.89     16.86 o
  -3   2  14        2.12      -12.82     13.02 o
  -2   2  14     1332.57     1353.81     55.05 o
   1   2  14       11.14       14.39     23.78 o
   2   2  14     4972.31     5151.79    121.26 o
   3   2  14      463.10      465.70     29.87 o
   4   2  14        6.93       11.14     10.79 o
   5   2  14      634.42      624.14     34.57 o
   6   2  14       14.90       33.75     17.19 o
   7   2  14      179.00      193.78     21.79 o
   8   2  14        1.31       14.33     25.03 o
  -9   3  14       45.63       77.63     25.59 o
  -8   3  14      440.17      465.70     31.03 o
  -7   3  14      559.27      506.19     23.77 o
  -6   3  14       63.52       93.49     14.04 o
  -5   3  14     1655.78     1517.39     36.72 o
  -4   3  14     2090.19     1987.18     43.98 o
  -3   3  14       36.33       48.69     10.63 o
  -2   3  14     7663.34     7223.14    166.02 o
  -1   3  14     7586.60     8097.48    254.97 o
   1   3  14      839.06      713.97     46.39 o
   2   3  14      470.21      404.53     15.99 o
   3   3  14       40.74       47.85     12.59 o
   4   3  14       44.86       22.26     11.30 o
   5   3  14       62.61       68.66     17.22 o
   6   3  14       18.01       38.30     19.06 o
   7   3  14        0.11        8.72     25.38 o
   8   3  14        6.10      -21.18     21.18 o
  -9   4  14        8.31       18.90     24.85 o
  -8   4  14        1.86       -2.98     20.98 o
  -7   4  14       55.67       15.10     14.68 o
  -6   4  14      572.53      470.80     29.57 o
  -5   4  14       18.84        5.12     12.16 o
  -4   4  14        7.50        1.96     11.93 o
  -3   4  14      165.01      227.73     14.00 o
  -2   4  14      338.85      386.71     20.73 o
  -1   4  14       36.69       30.25      9.86 o
   0   4  14      148.58      177.58     41.03 o
   1   4  14      250.30      210.87     14.93 o
   2   4  14     4985.79     4736.61     94.15 o
   3   4  14      363.09      379.75     16.85 o
   4   4  14       58.98       52.62     12.18 o
   5   4  14      673.16      627.96     28.76 o
   6   4  14      434.81      453.74     25.80 o
   7   4  14        5.93        6.75     26.61 o
  -9   5  14        2.75       22.26     26.23 o
  -8   5  14      195.62      159.52     25.11 o
  -7   5  14      144.19      157.02     17.65 o
  -6   5  14      140.38      133.28     15.92 o
  -5   5  14      152.38      155.99     15.21 o
  -4   5  14      776.96      717.62     46.85 o
  -3   5  14       79.86       88.37     10.76 o
  -2   5  14     1152.89     1134.52     28.64 o
  -1   5  14      869.17      810.34     37.94 o
   0   5  14       52.66       43.97     10.17 o
   1   5  14     1042.42     1078.67     31.24 o
   2   5  14      133.63      141.32     16.84 o
   3   5  14       35.49       51.07     12.90 o
   4   5  14       13.90        2.43     11.98 o
   5   5  14       36.77        6.06     23.35 o
   6   5  14      340.10      352.34     32.42 o
   7   5  14        0.35      -28.63     40.00 o
  -8   6  14      230.82      267.41     28.46 o
  -7   6  14        0.46        4.55     16.11 o
  -6   6  14       14.35       -1.89     14.47 o
  -5   6  14      219.31      281.90     19.01 o
  -4   6  14      216.50      243.48     14.14 o
  -3   6  14      166.90      196.63     13.39 o
  -2   6  14     1496.87     1376.52     65.19 o
  -1   6  14     3612.95     3203.98    155.02 o
   0   6  14      486.48      456.83     28.40 o
   1   6  14       16.81       24.98     13.30 o
   2   6  14     2618.52     2632.47     80.58 o
   3   6  14      309.47      339.38     20.13 o
   4   6  14      141.23      159.10     15.32 o
   5   6  14      633.87      601.35     29.60 o
   6   6  14      598.73      566.42     39.96 o
   7   6  14       44.47       23.05     29.25 o
  -8   7  14       97.80      117.04     26.60 o
  -7   7  14        0.09       -9.93     18.33 o
  -6   7  14      105.75      135.75     17.59 o
  -5   7  14      358.98      341.07     17.52 o
  -4   7  14       22.89       19.75     13.60 o
  -3   7  14      107.66      132.59     12.27 o
  -2   7  14       54.52       31.08     17.03 o
  -1   7  14     1170.13     1091.92     44.41 o
   0   7  14       83.78      116.03     17.51 o
   1   7  14        5.31       -2.24     15.46 o
   2   7  14     1180.08     1113.64     36.96 o
   3   7  14      875.55      826.71     29.38 o
   4   7  14       38.39       46.76     14.96 o
   5   7  14        5.50       11.34     19.28 o
   6   7  14        5.37        3.95     28.48 o
   7   7  14        4.41      -14.53     43.31 o
  -8   8  14       21.93       15.51     27.52 o
  -7   8  14       30.90       22.88     18.16 o
  -6   8  14      229.25      244.90     20.25 o
  -5   8  14      227.82      223.50     19.53 o
  -4   8  14      227.99      306.78     20.22 o
  -3   8  14      166.19      174.92     26.38 o
  -2   8  14      374.43      359.81     24.80 o
  -1   8  14       94.74      102.01     18.87 o
   0   8  14      681.19      634.26     31.92 o
   1   8  14      112.14      124.12     19.85 o
   2   8  14        6.81       -7.68     17.46 o
   3   8  14      231.41      274.65     20.90 o
   4   8  14        0.30       -9.19     15.63 o
   5   8  14       56.91       78.39     22.34 o
   6   8  14        5.79      -29.92     29.92 o
  -7   9  14      142.57      119.11     46.46 o
  -6   9  14       83.54       89.54     17.11 o
  -5   9  14      280.37      358.15     27.26 o
  -4   9  14      434.87      421.28     24.42 o
  -3   9  14      355.32      377.93     23.68 o
  -2   9  14     1185.33     1166.59     43.27 o
  -1   9  14      613.57      541.34     73.83 o
   0   9  14     1404.16     1241.44     63.85 o
   1   9  14        6.78        7.18     18.61 o
   2   9  14       69.30       62.27     18.62 o
   3   9  14       24.22       25.54     18.25 o
   4   9  14       13.55        1.01     32.76 o
   5   9  14        0.88       -2.81     22.31 o
  -6  10  14       34.15       37.27     20.64 o
  -5  10  14       37.06       20.67     18.85 o
  -4  10  14       82.02       54.13     18.70 o
  -3  10  14      384.41      421.15     24.57 o
  -2  10  14      223.84      231.14     25.09 o
  -1  10  14      256.53      237.13     81.02 o
   0  10  14       24.90       11.50     20.21 o
   1  10  14      178.49      196.01     24.57 o
   2  10  14       60.56       66.26     22.18 o
   3  10  14        2.21      -29.30     29.48 o
   4  10  14        1.13      -14.97     22.14 o
   5  10  14       34.07       45.73     24.86 o
  -5  11  14      100.61       65.99     30.53 o
  -4  11  14      118.24      105.72     26.11 o
  -3  11  14       36.13       27.13     19.06 o
  -2  11  14        4.65      -17.78     17.78 o
  -1  11  14        4.19       10.06     33.18 o
   0  11  14        1.33      -19.24     29.43 o
   1  11  14        0.46        0.42     22.20 o
   2  11  14      102.02       89.87     25.15 o
   3  11  14       39.55       20.31     21.76 o
   4  11  14       14.18       18.73     24.68 o
  -4  12  14       47.82       67.21     26.96 o
  -3  12  14       11.33       -4.27     24.18 o
  -2  12  14       68.82       69.00     33.32 o
  -1  12  14       46.47       33.36     25.26 o
   0  12  14       14.87        4.78     23.91 o
   1  12  14      164.68      163.76     27.56 o
   2  12  14      146.47      127.57     27.56 o
  -1  13  14      175.06      202.12     30.60 o
   0  13  14      127.39      108.20     28.02 o
  -9   1  15       16.14       36.23     24.40 o
  -8   1  15      709.14      701.92     51.82 o
  -7   1  15     1270.70     1237.17     35.07 o
  -6   1  15      237.19      268.96     30.46 o
  -5   1  15     1281.25     1321.60     42.35 o
  -4   1  15     7207.39     7071.40    161.30 o
  -3   1  15        2.96        3.80     13.79 o
  -2   1  15      895.11      940.31     47.27 o
   2   1  15      319.98      349.43     23.96 o
   3   1  15      646.12      623.53     23.28 o
   4   1  15       70.20       89.18     13.22 o
   5   1  15      371.42      387.05     22.43 o
   6   1  15      227.88      266.93     23.09 o
   7   1  15       16.02      -16.40     18.38 o
   8   1  15      282.11      313.49     32.38 o
  -9   2  15      105.94      125.26     33.98 o
  -8   2  15       38.39       31.67     21.68 o
  -7   2  15      472.65      421.92     29.77 o
  -6   2  15      648.80      595.48     29.99 o
  -5   2  15       32.46       12.65     13.36 o
  -4   2  15     3606.05     3372.05     82.90 o
  -3   2  15      383.85      359.21     22.36 o
  -2   2  15     1874.61     1587.64     62.97 o
   1   2  15      464.50      447.84     37.29 o
   2   2  15     4290.75     4162.50    190.08 o
   3   2  15     2205.86     2170.77     53.88 o
   4   2  15      787.14      707.56     36.42 o
   5   2  15        2.42        3.88     16.15 o
   6   2  15        1.31        4.15     17.45 o
   7   2  15        0.22       -8.29     19.72 o
   8   2  15        7.13       -9.72     22.12 o
  -9   3  15       26.22       44.51     41.25 o
  -8   3  15       33.54       38.69     24.44 o
  -7   3  15        0.49       -4.28     14.12 o
  -6   3  15      154.48      146.00     15.48 o
  -5   3  15      674.55      568.64     22.43 o
  -4   3  15      490.88      531.06     21.69 o
  -3   3  15      439.21      465.36     30.04 o
  -2   3  15      644.11      664.51     37.43 o
  -1   3  15       18.47      -15.41     15.41 o
   1   3  15        2.15       -8.66     26.42 o
   2   3  15      869.58      804.71     21.46 o
   3   3  15        1.29       -0.29     17.30 o
   4   3  15      391.83      392.18     18.15 o
   5   3  15        7.78       -4.14     16.60 o
   6   3  15      148.31      119.29     24.20 o
   7   3  15        7.11       -7.94     20.01 o
  -9   4  15      256.39      323.21     31.67 o
  -8   4  15      116.09      128.98     24.79 o
  -7   4  15      379.83      340.03     20.47 o
  -6   4  15       68.83       78.06     14.88 o
  -5   4  15      281.73      300.25     29.77 o
  -4   4  15     2209.04     2123.00     47.36 o
  -3   4  15     1269.86     1196.39     32.44 o
  -2   4  15      301.15      286.38     19.23 o
  -1   4  15     3065.27     2873.00     71.81 o
   0   4  15     1427.03     1389.78     59.16 o
   1   4  15      375.57      421.31     59.31 o
   2   4  15     3756.47     3536.47     97.02 o
   3   4  15       45.52       31.57     14.01 o
   4   4  15        5.78       -5.51     12.21 o
   5   4  15       25.00       36.85     35.22 o
   6   4  15       14.40       33.91     25.54 o
   7   4  15        0.08      -23.82     26.83 o
  -9   5  15       16.40       32.06     26.95 o
  -8   5  15      332.17      344.85     29.36 o
  -7   5  15      514.17      519.01     25.70 o
  -6   5  15       84.24      136.84     20.41 o
  -5   5  15     1955.12     1916.16     45.71 o
  -4   5  15     1030.73      992.78     37.63 o
  -3   5  15       20.03       17.75     11.64 o
  -2   5  15      725.02      688.01     26.30 o
  -1   5  15      207.85      222.37     13.88 o
   0   5  15      212.83      211.75     13.51 o
   1   5  15      991.30      944.45     60.77 o
   2   5  15      416.88      427.78     31.65 o
   3   5  15       86.19       75.82     14.65 o
   4   5  15       16.51       14.56     12.41 o
   5   5  15      244.09      291.07     49.40 o
   6   5  15       77.93       61.17     27.20 o
   7   5  15       10.70      -28.09     28.09 o
  -8   6  15      168.01      159.74     26.83 o
  -7   6  15        0.79      -24.54     24.54 o
  -6   6  15      310.98      335.96     20.14 o
  -5   6  15      138.28      163.96     16.30 o
  -4   6  15      209.10      195.64     15.65 o
  -3   6  15       53.77       65.16     11.18 o
  -2   6  15      317.99      295.63     21.18 o
  -1   6  15      136.50      142.27     12.53 o
   0   6  15      676.83      620.31     40.10 o
   1   6  15      624.84      563.20     28.27 o
   2   6  15        3.62       -7.80     13.68 o
   3   6  15        6.71      -13.98     13.98 o
   4   6  15      262.36      312.68     20.51 o
   5   6  15        1.08       -9.84     18.26 o
   6   6  15       13.91      -13.07     27.85 o
   7   6  15       78.46       71.06     31.31 o
  -8   7  15      264.57      335.64     31.25 o
  -7   7  15       53.91       46.23     18.09 o
  -6   7  15       55.30       48.84     16.68 o
  -5   7  15      176.70      237.78     18.00 o
  -4   7  15      888.00      765.46     23.52 o
  -3   7  15        5.77        8.33     11.23 o
  -2   7  15      107.35      137.84     19.01 o
  -1   7  15      117.43      107.71     18.32 o
   0   7  15       58.64       39.90     17.91 o
   1   7  15      111.27      105.92     18.20 o
   2   7  15      765.13      683.18     27.67 o
   3   7  15      340.74      351.17     21.59 o
   4   7  15        7.03        7.67     18.58 o
   5   7  15      132.12      138.86     22.45 o
   6   7  15      264.80      268.09     35.10 o
  -7   8  15        3.14      -18.01     18.01 o
  -6   8  15        4.62      -15.82     21.58 o
  -5   8  15      510.63      518.65     26.19 o
  -4   8  15     2142.61     1986.33     48.93 o
  -3   8  15     1403.10     1238.66     36.29 o
  -2   8  15      101.94      117.55     20.18 o
  -1   8  15     1396.39     1295.49     44.58 o
   0   8  15       36.53       19.09     17.39 o
   1   8  15      119.29       91.85     20.06 o
   2   8  15      983.54      926.59     32.58 o
   3   8  15      548.70      569.19     27.93 o
   4   8  15      197.33      187.19     18.99 o
   5   8  15        1.56       16.70     22.12 o
   6   8  15      127.51      152.33     34.97 o
  -7   9  15       17.28        2.76     24.82 o
  -6   9  15        2.65       13.74     19.22 o
  -5   9  15       23.57       11.63     17.75 o
  -4   9  15      145.59      165.36     27.25 o
  -3   9  15      313.62      357.99     33.18 o
  -2   9  15       48.91       62.39     20.31 o
  -1   9  15      627.02      550.64     32.15 o
   0   9  15      639.48      630.65     54.83 o
   1   9  15      220.04      233.62     24.10 o
   2   9  15        3.23       -0.51     24.58 o
   3   9  15       17.86       44.09     19.10 o
   4   9  15      116.94       96.27     23.35 o
   5   9  15       28.72       32.95     24.45 o
  -6  10  15       35.39       33.63     22.08 o
  -5  10  15        8.13       24.84     19.75 o
  -4  10  15        7.50       18.27     18.40 o
  -3  10  15        2.79      -18.31     28.07 o
  -2  10  15       76.50       93.49     22.87 o
  -1  10  15      363.17      381.76     28.93 o
   0  10  15      431.27      378.11     28.62 o
   1  10  15       18.07       19.22     21.22 o
   2  10  15      179.95      208.96     25.82 o
   3  10  15       39.09       33.79     21.04 o
   4  10  15       20.11        5.05     23.54 o
  -5  11  15      132.22      156.92     27.86 o
  -4  11  15      390.72      412.46     32.93 o
  -3  11  15       19.69       -2.44     19.54 o
  -2  11  15        9.85      -15.02     22.10 o
  -1  11  15       13.98        1.87     22.80 o
   0  11  15       19.27       17.32     22.94 o
   1  11  15      112.30      118.43     25.50 o
   2  11  15      111.90      138.62     55.27 o
   3  11  15       90.85       66.89     19.87 o
  -3  12  15       11.39       24.71     25.41 o
  -2  12  15        1.11        9.21     24.89 o
  -1  12  15        2.50      -23.82     23.82 o
   0  12  15       50.93       49.24     36.63 o
   1  12  15       11.94      -23.95     23.95 o
   2  12  15       31.40       15.55     28.19 o
  -9   0  16       83.60      107.89     37.14 o
  -8   0  16      131.50      135.04     38.90 o
  -7   0  16     1232.47     1167.25     61.94 o
  -6   0  16     1129.04     1027.22     54.61 o
  -5   0  16      200.14      176.74     28.19 o
  -4   0  16     2577.28     2548.36     94.82 o
  -3   0  16      422.03      480.14     38.61 o
  -2   0  16        8.12        5.28     19.67 o
   2   0  16       78.43      119.78     29.21 o
   3   0  16       85.60      120.14     30.09 o
   4   0  16       51.00       70.05     21.73 o
   5   0  16      739.99      719.75     34.49 o
   6   0  16      838.70      729.97     57.10 o
   7   0  16       17.11       -1.61     35.53 o
  -9   1  16        6.77      -13.70     24.39 o
  -8   1  16      502.37      540.81     33.33 o
  -7   1  16      249.58      324.60     25.11 o
  -6   1  16        4.46       -8.84     17.28 o
  -5   1  16      372.41      344.30     42.50 o
  -4   1  16      291.85      241.62     36.92 o
  -3   1  16      595.18      642.23     49.54 o
  -2   1  16      126.73      140.33     23.78 o
   2   1  16      253.21      224.12     30.68 o
   3   1  16     1374.83     1328.02     52.74 o
   4   1  16       98.43      150.04     14.24 o
   5   1  16       22.03       18.54     16.58 o
   6   1  16      496.71      502.54     26.99 o
   7   1  16       69.65       30.32     41.47 o
  -9   2  16       90.58       62.61     25.79 o
  -8   2  16       11.74       -4.65     30.75 o
  -7   2  16      278.96      298.28     19.43 o
  -6   2  16        5.41      -11.50     23.78 o
  -5   2  16       20.33       13.46     12.73 o
  -4   2  16      778.57      774.51     31.38 o
  -3   2  16     1511.01     1453.06     43.97 o
  -2   2  16      262.13      323.81     27.89 o
   2   2  16      312.75      325.40     32.15 o
   3   2  16      601.18      579.46     23.41 o
   4   2  16       80.30       68.35     19.42 o
   5   2  16       21.15       11.53     17.22 o
   6   2  16       12.63       -2.03     18.82 o
   7   2  16       44.55       66.61     31.41 o
  -9   3  16        0.97       13.53     28.19 o
  -8   3  16      360.66      466.43     49.54 o
  -7   3  16      487.35      555.50     26.05 o
  -6   3  16      119.35      100.54     15.74 o
  -5   3  16       76.50       71.33     13.93 o
  -4   3  16      136.29      161.24     14.73 o
  -3   3  16      162.86      187.03     14.69 o
  -2   3  16     1699.94     1781.41     69.13 o
  -1   3  16     3383.01     3324.72    113.76 o
   2   3  16     1462.09     1364.82     68.84 o
   3   3  16     1292.71     1262.00     35.76 o
   4   3  16       55.27       68.87     13.44 o
   5   3  16      637.20      677.06     30.32 o
   6   3  16      302.86      340.60     25.00 o
   7   3  16       77.41      129.90     26.16 o
  -9   4  16        8.67       25.62     26.73 o
  -8   4  16       21.12      -21.75     21.75 o
  -7   4  16      259.88      254.87     19.51 o
  -6   4  16       42.26       35.41     14.53 o
  -5   4  16      183.44      219.92     16.52 o
  -4   4  16      699.64      659.48     24.31 o
  -3   4  16      317.03      301.77     17.20 o
  -2   4  16        1.57        8.93     12.74 o
  -1   4  16      124.79      118.78     15.31 o
   0   4  16      707.73      751.70     43.60 o
   1   4  16     1033.17     1098.55     52.55 o
   2   4  16      116.99      129.62     21.65 o
   3   4  16        8.57        0.07     13.92 o
   4   4  16        3.03      -12.72     12.72 o
   5   4  16        2.18       -0.23     18.30 o
   6   4  16       16.46       11.74     38.68 o
   7   4  16        2.95      -27.42     27.42 o
  -8   5  16       84.74       36.09     36.48 o
  -7   5  16      177.69      167.45     18.66 o
  -6   5  16        4.49       -5.46     14.58 o
  -5   5  16      202.54      211.58     17.01 o
  -4   5  16      139.42      155.66     15.16 o
  -3   5  16     1115.02     1024.85     29.74 o
  -2   5  16      352.42      356.30     20.61 o
  -1   5  16       93.00      130.20     18.72 o
   0   5  16      627.92      595.83     32.28 o
   1   5  16        6.00       -1.54     14.94 o
   2   5  16      745.87      738.78     27.17 o
   3   5  16      328.42      331.68     24.54 o
   4   5  16      461.79      460.48     24.47 o
   5   5  16        3.23       -9.87     26.05 o
   6   5  16        0.58      -16.37     27.18 o
   7   5  16       13.67        1.53     29.38 o
  -8   6  16       66.47       93.90     26.56 o
  -7   6  16      813.07      761.21     53.53 o
  -6   6  16      164.39      136.97     22.56 o
  -5   6  16      201.65      294.22     18.83 o
  -4   6  16     1318.30     1177.04     32.98 o
  -3   6  16      463.58      430.03     18.31 o
  -2   6  16      429.61      420.16     19.19 o
  -1   6  16      973.65      878.23     25.71 o
   0   6  16      123.51      112.84     18.00 o
   1   6  16      828.26      776.82     32.65 o
   2   6  16      136.44      144.27     16.69 o
   3   6  16      258.84      256.73     27.09 o
   4   6  16      143.22      123.68     16.09 o
   5   6  16      127.70      116.11     30.28 o
   6   6  16      193.10      168.29     48.52 o
  -8   7  16       21.86        6.94     25.60 o
  -7   7  16        2.65       10.57     17.83 o
  -6   7  16      161.16      189.51     19.18 o
  -5   7  16      265.11      204.49     17.88 o
  -4   7  16       14.12        2.67     12.34 o
  -3   7  16      467.89      501.88     24.44 o
  -2   7  16      478.17      468.08     28.84 o
  -1   7  16       56.48       87.47     21.87 o
   0   7  16        5.91       -9.45     16.86 o
   1   7  16      158.75      162.01     20.56 o
   2   7  16      441.01      435.94     60.17 o
   3   7  16      363.32      331.55     21.48 o
   4   7  16        7.33       11.98     15.47 o
   5   7  16       19.16       30.92     20.73 o
   6   7  16       76.63       47.64     32.11 o
  -7   8  16       85.61       64.77     25.48 o
  -6   8  16       48.50       30.30     22.38 o
  -5   8  16       39.45       50.16     18.26 o
  -4   8  16      249.21      262.78     21.14 o
  -3   8  16        2.32       -8.73     15.40 o
  -2   8  16      261.37      274.08     24.27 o
  -1   8  16      353.57      366.31     26.32 o
   0   8  16       19.49        0.87     18.45 o
   1   8  16      217.70      293.93     24.34 o
   2   8  16       11.84       15.49     20.43 o
   3   8  16      226.84      245.69     22.01 o
   4   8  16       66.14       43.31     25.28 o
   5   8  16        1.84        2.45     22.44 o
  -6   9  16        4.98       12.30     23.23 o
  -5   9  16       80.75       88.84     19.96 o
  -4   9  16        1.51       -1.81     17.64 o
  -3   9  16       68.30       57.09     17.85 o
  -2   9  16      114.02      141.29     22.95 o
  -1   9  16      276.02      313.04     26.30 o
   0   9  16      635.86      619.83     34.34 o
   1   9  16        0.30      -15.61     20.19 o
   2   9  16      163.73      161.47     23.64 o
   3   9  16      505.12      512.69     45.49 o
   4   9  16       25.29       42.19     23.38 o
   5   9  16        6.87       -5.74     24.41 o
  -6  10  16        1.98        0.94     20.79 o
  -5  10  16        1.02       -7.64     19.48 o
  -4  10  16        2.88      -12.21     18.84 o
  -3  10  16       25.36       17.64     18.76 o
  -2  10  16       23.46       -7.14     21.46 o
  -1  10  16       11.29      -12.95     21.03 o
   0  10  16      508.52      486.76     33.16 o
   1  10  16      477.29      481.57     32.75 o
   2  10  16       19.23       30.42     26.57 o
   3  10  16       64.08       33.48     25.43 o
   4  10  16      121.58       98.92     25.48 o
  -4  11  16       11.24       23.41     26.14 o
  -3  11  16       50.88       12.92     22.28 o
  -2  11  16      137.76      112.57     21.95 o
  -1  11  16        3.77      -22.50     22.50 o
   0  11  16      121.09      106.25     25.69 o
   1  11  16      128.78      146.45     26.85 o
   2  11  16       50.05       33.96     24.86 o
   3  11  16        3.76        4.78     20.16 o
  -3  12  16       76.55       61.91     34.06 o
  -2  12  16        0.71       -5.10     31.19 o
  -1  12  16       46.44       26.93     26.15 o
   0  12  16      133.74       63.67     27.27 o
   1  12  16      102.47       94.86     42.28 o
  -9   1  17       14.98       -2.06     24.93 o
  -8   1  17       65.19       79.91     37.80 o
  -7   1  17       91.77       95.39     16.62 o
  -6   1  17      215.84      184.86     22.53 o
  -5   1  17     1014.25     1031.62     38.02 o
  -4   1  17     1018.30      883.42     39.34 o
  -3   1  17     4082.20     4235.20    102.43 o
  -2   1  17       92.91      112.73     24.52 o
   2   1  17      691.19      755.16     55.71 o
   3   1  17     2250.91     2116.20     58.82 o
   4   1  17       81.93       75.91     23.60 o
   5   1  17        5.67      -14.76     17.49 o
   6   1  17       26.22      -12.10     18.52 o
   7   1  17        0.16      -25.74     25.74 o
  -9   2  17       55.28       82.34     43.45 o
  -8   2  17       29.08       45.08     73.24 o
  -7   2  17      387.74      436.75     31.47 o
  -6   2  17      339.96      372.84     20.31 o
  -5   2  17        3.67       16.10     13.96 o
  -4   2  17      192.07      232.42     20.86 o
  -3   2  17      143.09      162.80     22.75 o
  -2   2  17      413.22      510.08     38.90 o
   2   2  17      443.08      443.42     29.73 o
   3   2  17     2627.09     2736.68     74.39 o
   4   2  17      664.04      638.07     41.76 o
   5   2  17        1.37        2.78     23.25 o
   6   2  17      122.73      148.70     21.92 o
   7   2  17      235.57      308.15     39.61 o
  -9   3  17       11.69       57.35     33.03 o
  -8   3  17        0.51       -4.15     23.03 o
  -7   3  17        3.19       -5.50     15.78 o
  -6   3  17      221.06      215.08     18.04 o
  -5   3  17      916.25      891.00     28.53 o
  -4   3  17        6.15       -4.85     12.52 o
  -3   3  17      491.51      508.07     22.61 o
  -2   3  17       20.42       20.40     19.67 o
  -1   3  17        0.04        8.95     17.62 o
   2   3  17       17.79      -28.48     28.48 o
   3   3  17       44.06       20.79     14.85 o
   4   3  17        7.33        0.11     13.33 o
   5   3  17        1.80      -17.69     17.69 o
   6   3  17       40.14       14.19     20.25 o
   7   3  17       11.75       -7.30     43.01 o
  -8   4  17      110.53      142.41     25.81 o
  -7   4  17      346.16      414.01     24.19 o
  -6   4  17        4.32       -8.50     14.32 o
  -5   4  17      198.01      205.44     16.96 o
  -4   4  17      677.69      688.99     38.07 o
  -3   4  17     1626.45     1560.75     38.53 o
  -2   4  17       40.35       27.89     29.21 o
  -1   4  17     1098.52     1125.90     36.84 o
   0   4  17     1455.13     1599.68     68.69 o
   1   4  17      410.37      410.27     36.26 o
   2   4  17      527.80      495.20     29.30 o
   3   4  17      925.49      914.92     31.08 o
   4   4  17       81.55      110.31     15.48 o
   5   4  17        8.30      -10.92     24.51 o
   6   4  17      335.00      350.29     48.59 o
   7   4  17      111.75      124.96     32.44 o
  -8   5  17        3.84      -10.56     23.87 o
  -7   5  17       14.95       19.27     16.83 o
  -6   5  17       18.68       21.29     15.65 o
  -5   5  17       25.01        5.83     14.30 o
  -4   5  17      528.93      531.80     23.16 o
  -3   5  17     2089.50     1916.61     60.66 o
  -2   5  17        0.34       -3.26     16.29 o
  -1   5  17     2316.88     2189.90     59.12 o
   0   5  17     5022.21     5143.76    151.49 o
   1   5  17       15.66       32.88     22.75 o
   2   5  17      810.41      816.69     36.62 o
   3   5  17     1156.11     1117.61     42.83 o
   4   5  17      284.21      283.84     21.57 o
   5   5  17       92.21       99.36     28.64 o
   6   5  17       34.92       18.23     29.27 o
  -8   6  17        6.10      -24.88     24.88 o
  -7   6  17        8.00        2.51     17.50 o
  -6   6  17       89.34       47.01     16.64 o
  -5   6  17       10.44        8.43     15.32 o
  -4   6  17      599.71      579.90     25.10 o
  -3   6  17       27.96       39.02     13.71 o
  -2   6  17      203.94      256.28     15.83 o
  -1   6  17      447.48      428.26     19.82 o
   0   6  17        7.62      -15.60     15.60 o
   1   6  17      522.71      505.52     29.01 o
   2   6  17      104.76      102.94     18.19 o
   3   6  17        3.54        9.89     15.37 o
   4   6  17        9.94       15.72     17.97 o
   5   6  17       29.41       72.49     30.49 o
   6   6  17        9.94      -35.83     44.63 o
  -7   7  17       26.37       -1.16     18.80 o
  -6   7  17      540.34      517.84     26.09 o
  -5   7  17        1.47        6.18     21.69 o
  -4   7  17      139.38      194.92     24.40 o
  -3   7  17      515.91      521.26     25.32 o
  -2   7  17       49.39       -2.41     17.98 o
  -1   7  17      514.62      534.16     29.69 o
   0   7  17      312.97      327.18     24.00 o
   1   7  17      145.60      115.72     20.29 o
   2   7  17       73.95      103.40     18.08 o
   3   7  17      682.75      699.82     39.04 o
   4   7  17        0.57       -5.30     16.37 o
   5   7  17        0.03       -2.17     30.14 o
   6   7  17        9.25       11.35     33.52 o
  -7   8  17      123.34      154.48     27.72 o
  -6   8  17       83.84       78.29     24.49 o
  -5   8  17       23.21       13.38     21.94 o
  -4   8  17      519.51      578.43     28.60 o
  -3   8  17      364.51      346.68     22.35 o
  -2   8  17       42.88       63.33     20.41 o
  -1   8  17      166.97      187.49     22.68 o
   0   8  17       53.02       90.15     22.09 o
   1   8  17       59.73       53.70     20.28 o
   2   8  17      196.00      220.13     24.44 o
   3   8  17      372.34      429.90     29.50 o
   4   8  17       91.80      100.20     23.85 o
   5   8  17        2.99       -1.78     40.96 o
  -6   9  17       18.32       21.56     37.07 o
  -5   9  17      226.62      242.91     24.78 o
  -4   9  17       39.07       45.47     19.10 o
  -3   9  17      196.45      189.87     26.28 o
  -2   9  17       96.47       93.43     29.07 o
  -1   9  17       17.40       14.06     31.19 o
   0   9  17       21.74      -18.89     20.65 o
   1   9  17        1.93      -23.63     29.21 o
   2   9  17        7.79        5.38     22.05 o
   3   9  17      367.25      393.12     26.10 o
   4   9  17      148.23      139.92     46.54 o
  -5  10  17      116.03      119.57     32.02 o
  -4  10  17      122.89      110.28     21.48 o
  -3  10  17        3.80       25.87     19.49 o
  -2  10  17       51.92        9.21     21.65 o
  -1  10  17       70.77       45.26     23.16 o
   0  10  17       48.78       65.90     24.13 o
   1  10  17       25.29       -2.12     22.43 o
   2  10  17       43.61       26.56     35.60 o
   3  10  17       71.75       53.72     22.40 o
  -4  11  17       50.98       79.02     23.23 o
  -3  11  17      216.67      199.17     24.07 o
  -2  11  17        0.73        0.46     20.55 o
  -1  11  17      257.44      267.64     29.80 o
   0  11  17      442.19      480.52     34.04 o
   1  11  17       19.71        3.37     39.93 o
   2  11  17       26.51       46.51     25.74 o
  -2  12  17      297.95      306.15     47.71 o
  -1  12  17      151.79      130.79     34.28 o
   0  12  17        1.27       16.60     26.61 o
  -9   0  18       53.43       37.43     36.70 o
  -8   0  18      132.22      132.26     35.53 o
  -7   0  18      329.59      377.68     40.37 o
  -6   0  18      100.90       44.92     29.07 o
  -5   0  18     1394.27     1226.84     59.60 o
  -4   0  18      204.70      245.57     31.12 o
  -3   0  18     1207.11     1002.85     55.49 o
  -2   0  18     1319.39     1230.07     61.94 o
   2   0  18       94.47      140.48     32.15 o
   3   0  18     2281.38     2207.50    121.25 o
   4   0  18      372.43      428.99     29.09 o
   5   0  18      552.07      513.31     51.67 o
   6   0  18       18.65       -0.59     35.38 o
   7   0  18        4.51        9.40     39.05 o
  -9   1  18       47.41       33.30     27.22 o
  -8   1  18       17.44        9.32     26.13 o
  -7   1  18      476.48      464.00     25.24 o
  -6   1  18      848.04      826.90     36.85 o
  -5   1  18        8.85        1.56     17.81 o
  -4   1  18        6.18        0.65     27.30 o
  -3   1  18     1588.59     1699.93     51.21 o
  -2   1  18      122.07      123.59     25.84 o
   2   1  18      508.82      525.50     44.04 o
   3   1  18      406.54      451.36     23.01 o
   4   1  18       33.18       36.08     17.78 o
   5   1  18       55.57       55.86     19.67 o
   6   1  18        1.55      -24.69     24.69 o
   7   1  18       65.25      127.10     29.89 o
  -9   2  18        5.49       42.84     28.19 o
  -8   2  18      215.53      291.56     29.40 o
  -7   2  18      272.60      274.88     20.36 o
  -6   2  18        6.93        3.43     14.67 o
  -5   2  18       62.54       80.72     19.73 o
  -4   2  18      215.73      238.14     40.37 o
  -3   2  18      469.63      493.96     35.82 o
  -2   2  18     1286.34     1405.63     62.09 o
   2   2  18      117.86      122.42     33.62 o
   3   2  18       71.63       68.67     22.53 o
   4   2  18        4.38       -2.14     16.99 o
   5   2  18        8.31       17.39     19.26 o
   6   2  18       32.96       46.74     21.37 o
   7   2  18       83.54      123.94     57.69 o
  -8   3  18       17.36       -2.91     30.61 o
  -7   3  18      646.84      589.63     27.55 o
  -6   3  18     1175.07     1038.30     32.31 o
  -5   3  18       11.46       33.92     23.70 o
  -4   3  18     2854.52     2784.20     59.91 o
  -3   3  18     4355.03     4056.97     82.02 o
  -2   3  18       79.82      103.19     24.07 o
  -1   3  18      375.68      338.78     28.77 o
   2   3  18      259.07      314.12     39.78 o
   3   3  18       40.84       40.73     16.05 o
   4   3  18       45.58       43.77     15.02 o
   5   3  18      115.59      161.65     21.87 o
   6   3  18      126.95      151.54     23.70 o
  -8   4  18       16.47       22.36     30.24 o
  -7   4  18        0.69       -0.08     16.50 o
  -6   4  18       34.48       19.66     15.25 o
  -5   4  18       75.52       69.27     15.62 o
  -4   4  18       45.27       51.22     14.17 o
  -3   4  18      177.76      190.54     22.84 o
  -2   4  18      137.21      139.50     17.19 o
  -1   4  18      103.64      150.92     17.47 o
   0   4  18      189.26      209.46     27.30 o
   1   4  18      249.00      277.87     29.36 o
   2   4  18      597.12      561.88     32.29 o
   3   4  18      483.48      458.41     32.66 o
   4   4  18       79.65       86.21     18.70 o
   5   4  18       30.01       63.81     28.28 o
   6   4  18        1.93       -7.92     28.85 o
  -8   5  18       21.60        0.04     24.35 o
  -7   5  18      189.02      238.67     20.63 o
  -6   5  18      428.86      443.65     23.95 o
  -5   5  18       22.58       34.49     15.16 o
  -4   5  18        5.22      -12.19     13.47 o
  -3   5  18       23.75       30.14     13.70 o
  -2   5  18       63.47       89.97     16.17 o
  -1   5  18      474.34      490.67     46.61 o
   0   5  18      200.00      222.65     19.67 o
   1   5  18      211.59      172.33     27.30 o
   2   5  18       17.21       15.14     20.22 o
   3   5  18      151.76      174.91     23.33 o
   4   5  18      388.79      412.34     40.55 o
   5   5  18        6.85       29.37     28.72 o
   6   5  18        0.71        4.12     29.89 o
  -7   6  18       96.09      130.79     21.49 o
  -6   6  18       39.42       40.09     17.18 o
  -5   6  18        0.55       -0.65     15.18 o
  -4   6  18      133.65      141.51     22.53 o
  -3   6  18      545.11      544.17     24.01 o
  -2   6  18      772.26      701.25     28.81 o
  -1   6  18       35.94       12.33     23.63 o
   0   6  18      940.56      916.77     36.89 o
   1   6  18      569.84      533.92     40.88 o
   2   6  18        1.25       -5.85     21.52 o
   3   6  18      373.12      402.83     30.23 o
   4   6  18      438.77      451.07     28.07 o
   5   6  18        1.48       -1.72     65.39 o
   6   6  18       17.45       29.22     32.18 o
  -7   7  18       20.32       21.36     19.34 o
  -6   7  18      128.69      130.00     18.76 o
  -5   7  18        8.54      -10.32     24.66 o
  -4   7  18       81.54       86.30     21.65 o
  -3   7  18      453.05      426.93     30.37 o
  -2   7  18       74.13       77.21     19.75 o
  -1   7  18      166.83      110.01     20.33 o
   0   7  18      653.16      597.19     31.89 o
   1   7  18     1432.72     1322.78     46.21 o
   2   7  18      493.89      512.50     30.86 o
   3   7  18       11.50       -6.22     17.73 o
   4   7  18       23.97        1.56     21.17 o
   5   7  18       74.23      106.63     34.44 o
  -6   8  18        8.89      -31.05     31.05 o
  -5   8  18       56.28       64.79     23.38 o
  -4   8  18        0.60       26.07     22.86 o
  -3   8  18       77.18       62.36     18.38 o
  -2   8  18       15.54        5.94     19.02 o
  -1   8  18       23.60       24.75     20.02 o
   0   8  18      111.12       86.46     21.56 o
   1   8  18      131.64      141.54     22.99 o
   2   8  18        0.56       -2.58     19.89 o
   3   8  18      219.67      210.10     22.83 o
   4   8  18       37.41       68.04     23.58 o
   5   8  18       34.61       49.84     35.13 o
  -6   9  18      259.73      237.60     29.74 o
  -5   9  18        9.82        4.00     23.24 o
  -4   9  18       25.70       25.40     20.34 o
  -3   9  18      708.00      669.04     31.46 o
  -2   9  18       72.20       85.67     30.24 o
  -1   9  18       79.98      107.21     28.11 o
   0   9  18      113.89       81.42     23.53 o
   1   9  18       53.43       36.44     22.38 o
   2   9  18       56.00        3.70     22.49 o
   3   9  18       14.56       -0.98     23.40 o
   4   9  18       44.92        1.64     24.45 o
  -5  10  18       48.95       70.43     22.23 o
  -4  10  18       83.61       41.36     21.37 o
  -3  10  18      159.25      188.69     23.06 o
  -2  10  18       10.77       -9.89     22.82 o
  -1  10  18       60.07       47.66     24.09 o
   0  10  18       85.82       89.49     25.10 o
   1  10  18       45.66       58.85     24.85 o
   2  10  18       31.90       48.96     25.21 o
   3  10  18       31.56       92.19     27.23 o
  -3  11  18       10.73      -10.04     21.29 o
  -2  11  18        6.86       19.81     23.53 o
  -1  11  18        0.37      -13.56     24.53 o
   0  11  18       24.87       -1.59     25.11 o
   1  11  18      173.23      213.74     29.85 o
  -8   1  19       84.06       95.31     53.36 o
  -7   1  19      213.60      250.80     24.99 o
  -6   1  19      837.71      854.30     37.94 o
  -5   1  19       41.44       30.09     19.25 o
  -4   1  19      123.09      173.38     21.28 o
  -3   1  19     1301.62     1282.80     44.83 o
  -2   1  19      422.85      467.51     43.75 o
   2   1  19       83.32       48.74     32.59 o
   3   1  19       63.69       62.36     24.15 o
   4   1  19     1500.64     1530.87     43.90 o
   5   1  19      107.47       78.67     20.94 o
   6   1  19      142.92      137.50     29.74 o
  -8   2  19       44.43       49.31     25.89 o
  -7   2  19        0.58      -16.28     16.28 o
  -6   2  19      450.88      425.02     23.47 o
  -5   2  19      179.87      150.36     22.39 o
  -4   2  19       17.41       33.26     18.09 o
  -3   2  19     1255.06     1184.87     78.01 o
  -2   2  19     1371.41     1300.96     61.51 o
   2   2  19        5.74      -12.33     30.97 o
   3   2  19      230.71      267.50     27.27 o
   4   2  19        2.97      -18.16     18.16 o
   5   2  19       76.09       82.76     21.76 o
   6   2  19        1.09      -11.97     21.46 o
  -8   3  19        0.07       17.88     23.47 o
  -7   3  19        0.08      -16.33     16.33 o
  -6   3  19        0.05       25.37     15.42 o
  -5   3  19      163.74      143.42     17.18 o
  -4   3  19       11.70       -2.25     13.99 o
  -3   3  19      252.60      280.35     23.16 o
  -2   3  19      452.47      445.20     40.08 o
  -1   3  19      308.83      338.49     29.36 o
   2   3  19      729.28      709.27     55.78 o
   3   3  19      615.73      584.59     27.51 o
   4   3  19       80.83       78.12     16.49 o
   5   3  19       36.85       51.03     23.26 o
   6   3  19        6.07       33.60     29.73 o
  -8   4  19      138.90      151.06     51.75 o
  -7   4  19       16.81       25.27     18.07 o
  -6   4  19      151.25      144.83     18.38 o
  -5   4  19     1007.92      879.08     30.73 o
  -4   4  19      553.93      538.77     27.87 o
  -3   4  19      480.98      517.95     25.86 o
  -2   4  19     1506.69     1470.28     45.12 o
  -1   4  19      152.88      212.86     32.96 o
   0   4  19      997.85     1030.15     54.32 o
   1   4  19       18.39       60.19     23.93 o
   2   4  19      195.34      180.32     23.47 o
   3   4  19      278.95      342.09     26.59 o
   4   4  19      206.83      235.26     25.25 o
   5   4  19       31.79       50.91     29.01 o
   6   4  19       35.43       95.27     31.71 o
  -8   5  19        5.57       -3.64     24.59 o
  -7   5  19      222.23      295.88     22.54 o
  -6   5  19      319.56      406.96     23.61 o
  -5   5  19       85.19       57.29     16.11 o
  -4   5  19       19.66      -14.86     14.86 o
  -3   5  19      455.24      457.96     23.19 o
  -2   5  19      520.72      597.61     40.00 o
  -1   5  19     1376.36     1373.56     43.28 o
   0   5  19      282.39      316.33     21.17 o
   1   5  19       15.42       17.47     24.81 o
   2   5  19        0.56      -20.89     31.93 o
   3   5  19      294.55      325.74     27.85 o
   4   5  19      173.14      237.40     23.67 o
   5   5  19        0.87        5.89     30.26 o
   6   5  19       26.02       30.22     54.76 o
  -7   6  19       92.18       63.47     19.51 o
  -6   6  19        1.21        2.18     21.60 o
  -5   6  19      132.27      151.16     18.15 o
  -4   6  19      151.73      156.34     17.38 o
  -3   6  19       15.00      -14.08     14.08 o
  -2   6  19        0.39      -17.03     23.63 o
  -1   6  19        3.17       13.95     25.25 o
   0   6  19      330.93      380.77     35.97 o
   1   6  19      145.27      113.47     28.33 o
   2   6  19        3.02      -25.10     25.10 o
   3   6  19       26.45       13.00     22.27 o
   4   6  19      282.69      263.81     34.95 o
   5   6  19       62.79       60.04     33.31 o
  -7   7  19      130.74      176.71     21.64 o
  -6   7  19      121.23      121.31     25.37 o
  -5   7  19       54.35       70.55     23.29 o
  -4   7  19       24.86       -9.75     20.88 o
  -3   7  19        4.96       -2.31     39.20 o
  -2   7  19      302.44      321.90     34.06 o
  -1   7  19        0.27        3.45     18.58 o
   0   7  19       51.47       35.02     19.54 o
   1   7  19       71.84      105.79     21.58 o
   2   7  19       47.68       18.44     21.21 o
   3   7  19        8.80       22.45     22.89 o
   4   7  19      228.98      288.06     56.52 o
   5   7  19       51.58       62.49     34.38 o
  -6   8  19       25.15       35.17     24.73 o
  -5   8  19        0.50      -15.06     31.05 o
  -4   8  19        9.74        7.27     22.86 o
  -3   8  19       20.85       17.73     25.08 o
  -2   8  19      160.45      156.62     23.86 o
  -1   8  19        7.16       37.81     23.19 o
   0   8  19      511.44      428.30     30.62 o
   1   8  19      660.23      623.84     35.07 o
   2   8  19      374.35      401.02     37.73 o
   3   8  19       17.20       42.45     20.68 o
   4   8  19        1.88       25.03     23.84 o
  -5   9  19        5.91       28.83     27.74 o
  -4   9  19      135.79      121.29     27.50 o
  -3   9  19        4.47        9.15     19.02 o
  -2   9  19       44.80      107.20     23.90 o
  -1   9  19      278.34      326.57     28.49 o
   0   9  19        2.23       -0.78     22.54 o
   1   9  19      241.07      297.19     32.66 o
   2   9  19      180.85      187.73     27.34 o
   3   9  19       72.48      100.79     22.82 o
  -4  10  19       46.71       45.67     22.17 o
  -3  10  19      121.66      134.31     22.55 o
  -2  10  19      154.99      116.64     26.06 o
  -1  10  19        0.01       34.40     23.94 o
   0  10  19       36.44       39.97     24.89 o
   1  10  19       33.51       38.32     24.79 o
   2  10  19        6.36       10.10     24.57 o
  -2  11  19       67.35       59.50     22.72 o
  -1  11  19       88.47      120.94     41.98 o
   0  11  19        8.29        8.36     28.85 o
  -8   0  20      221.37      230.60     41.69 o
  -7   0  20      159.70      204.32     35.97 o
  -6   0  20      530.96      551.34     48.30 o
  -5   0  20      583.33      607.84     45.36 o
  -4   0  20      163.85      109.06     29.95 o
  -3   0  20     1182.11     1333.70     66.78 o
  -2   0  20      208.00      236.91     32.00 o
   3   0  20      103.32      114.76     22.97 o
   4   0  20      487.14      512.29     49.47 o
   5   0  20      366.90      348.76     47.42 o
   6   0  20      139.27       50.65     41.40 o
  -8   1  20        4.01      -14.72     24.19 o
  -7   1  20       65.36       41.53     27.23 o
  -6   1  20       11.24        5.58     21.22 o
  -5   1  20       90.37       97.08     21.33 o
  -4   1  20      520.55      486.48     30.23 o
  -3   1  20      158.16      185.16     23.30 o
  -2   1  20        4.74       14.68     25.25 o
   3   1  20      165.25      153.78     39.56 o
   4   1  20      611.19      592.02     32.78 o
   5   1  20       15.28       14.15     25.55 o
   6   1  20        5.41      -28.23     28.23 o
  -8   2  20       29.86        9.61     26.23 o
  -7   2  20       10.77       -6.03     16.79 o
  -6   2  20      208.77      233.33     20.00 o
  -5   2  20       39.80       32.27     20.54 o
  -4   2  20      400.88      387.59     27.27 o
  -3   2  20      259.82      198.31     44.19 o
  -2   2  20      654.88      648.65     47.86 o
   3   2  20      203.08      221.50     28.23 o
   4   2  20        7.50       15.28     20.56 o
   5   2  20      122.52      141.87     25.90 o
   6   2  20       25.22       19.52     29.06 o
  -8   3  20        5.80       15.66     27.08 o
  -7   3  20       89.02       96.99     19.42 o
  -6   3  20       29.77       30.63     16.49 o
  -5   3  20       26.72       46.02     16.25 o
  -4   3  20       86.49      105.51     16.20 o
  -3   3  20      236.36      221.78     28.85 o
  -2   3  20     3336.72     3235.03    115.67 o
  -1   3  20      282.19      314.12     31.41 o
   3   3  20      290.15      335.45     27.44 o
   4   3  20     1124.34     1173.51     33.64 o
   5   3  20       67.40       72.50     23.23 o
   6   3  20       30.31       33.94     31.13 o
  -8   4  20       27.20       46.03     26.00 o
  -7   4  20       40.63       65.62     19.78 o
  -6   4  20      182.14      186.54     19.99 o
  -5   4  20      265.51      258.40     20.40 o
  -4   4  20        2.06      -11.37     16.73 o
  -3   4  20       18.15       26.05     14.81 o
  -2   4  20       22.02       -4.96     16.05 o
  -1   4  20      178.82      173.88     27.60 o
   0   4  20      263.31      282.42     32.30 o
   1   4  20      101.71      107.15     26.72 o
   2   4  20      157.81      135.78     28.77 o
   3   4  20      286.77      305.92     27.62 o
   4   4  20        2.91        3.81     19.72 o
   5   4  20        5.05        8.58     29.58 o
  -7   5  20        5.54      -10.25     18.29 o
  -6   5  20        4.50      -12.81     16.39 o
  -5   5  20       41.18       47.36     19.29 o
  -4   5  20      373.29      388.86     21.70 o
  -3   5  20       27.28       39.25     15.27 o
  -2   5  20       26.44       34.83     16.84 o
  -1   5  20        2.51       -7.61     16.19 o
   0   5  20       31.53       26.80     17.12 o
   1   5  20      193.13      230.89     32.30 o
   2   5  20        7.09        8.37     27.45 o
   3   5  20        1.75      -25.24     36.26 o
   4   5  20       53.70       18.64     30.93 o
   5   5  20       69.92       76.89     32.73 o
  -7   6  20        1.58       25.07     19.00 o
  -6   6  20      266.84      319.15     22.83 o
  -5   6  20      331.07      361.16     21.97 o
  -4   6  20      399.31      411.93     23.53 o
  -3   6  20      561.62      569.46     25.13 o
  -2   6  20     2529.03     2266.83     92.91 o
  -1   6  20       57.31       38.31     27.16 o
   0   6  20       36.95       50.21     27.45 o
   1   6  20      142.65      162.06     31.27 o
   2   6  20       22.14       11.01     28.92 o
   3   6  20        1.15      -19.95     32.22 o
   4   6  20      216.14      271.41     36.36 o
   5   6  20       65.77       13.65     33.32 o
  -6   7  20       53.99       47.56     37.51 o
  -5   7  20        0.35       -9.72     21.69 o
  -4   7  20       62.83      102.31     35.97 o
  -3   7  20      144.81      137.36     42.28 o
  -2   7  20      134.06      120.36     29.07 o
  -1   7  20      226.58      260.40     34.35 o
   0   7  20      171.50      162.79     32.59 o
   1   7  20      407.63      426.13     41.69 o
   2   7  20       27.63       26.86     28.48 o
   3   7  20       89.20      116.97     46.76 o
   4   7  20      169.10      200.50     36.43 o
  -6   8  20      135.50      142.27     28.27 o
  -5   8  20       60.65       81.89     28.11 o
  -4   8  20        0.14      -18.60     23.14 o
  -3   8  20      258.85      289.81     28.99 o
  -2   8  20        4.49       -1.07     20.62 o
  -1   8  20        5.08        1.87     21.33 o
   0   8  20        0.96      -12.90     21.47 o
   1   8  20       30.18       19.16     22.46 o
   2   8  20       76.55       99.58     42.72 o
   3   8  20        1.93       -0.53     20.80 o
   4   8  20       63.72       72.03     35.40 o
  -5   9  20       32.19       -3.25     25.55 o
  -4   9  20        3.19        9.76     26.01 o
  -3   9  20      160.18      151.28     21.99 o
  -2   9  20       88.33       80.29     24.58 o
  -1   9  20       26.97       16.61     23.78 o
   0   9  20       79.74       97.14     25.10 o
   1   9  20      229.99      250.06     29.36 o
   2   9  20        2.37       -1.78     23.55 o
   3   9  20        8.65       -6.11     24.57 o
  -3  10  20      107.25      116.34     34.31 o
  -2  10  20      210.04      212.16     30.90 o
  -1  10  20       62.82       48.19     25.79 o
   0  10  20       40.81       17.83     25.17 o
   1  10  20        1.54      -24.39     24.39 o
  -8   1  21       48.35       13.60     25.72 o
  -7   1  21      145.02      129.59     19.62 o
  -6   1  21      383.85      427.61     38.31 o
  -5   1  21     1168.32     1110.11     47.20 o
  -4   1  21       62.57       46.56     37.14 o
  -3   1  21      843.79      974.12     42.02 o
  -2   1  21     2046.21     2252.44     93.21 o
   3   1  21      385.99      384.84     32.38 o
   4   1  21       43.34       65.77     28.48 o
   5   1  21       13.01       28.69     43.45 o
   6   1  21       98.80      121.06     32.62 o
  -8   2  21       83.66      100.95     27.17 o
  -7   2  21       53.07       42.86     25.15 o
  -6   2  21      142.73      222.51     20.29 o
  -5   2  21      155.77      195.15     24.53 o
  -4   2  21      143.66      126.17     22.82 o
  -3   2  21       40.75       30.25     19.79 o
  -2   2  21       74.47       69.72     28.77 o
   3   2  21        9.65       66.34     38.31 o
   4   2  21       65.88       99.78     22.53 o
   5   2  21       86.41       78.40     30.00 o
  -7   3  21        2.30      -18.02     18.02 o
  -6   3  21        3.67      -16.26     16.26 o
  -5   3  21       30.75       13.46     16.27 o
  -4   3  21       58.97       52.20     16.08 o
  -3   3  21      133.89      199.87     23.45 o
  -2   3  21      323.26      362.86     35.97 o
  -1   3  21      199.17      151.93     28.77 o
   3   3  21       10.44        8.03     21.85 o
   4   3  21       14.41        0.22     17.50 o
   5   3  21        7.40        7.97     29.03 o
  -7   4  21       71.58       75.06     27.73 o
  -6   4  21      593.38      558.50     27.98 o
  -5   4  21       40.67        9.62     16.35 o
  -4   4  21       69.86      101.02     17.29 o
  -3   4  21       34.80       37.92     15.96 o
  -2   4  21       52.51       30.77     18.50 o
  -1   4  21      793.82      739.62     33.73 o
   0   4  21      118.09      131.37     29.36 o
   1   4  21      190.43      294.16     33.62 o
   2   4  21      287.55      259.08     34.35 o
   3   4  21       24.37       42.35     22.26 o
   4   4  21       25.86        1.39     29.51 o
   5   4  21      125.19      171.85     45.36 o
  -7   5  21       22.05        2.88     21.23 o
  -6   5  21      191.86      202.58     20.95 o
  -5   5  21      219.18      240.15     29.76 o
  -4   5  21      134.06      125.16     18.08 o
  -3   5  21       81.54       99.20     17.50 o
  -2   5  21      940.34      956.91     36.37 o
  -1   5  21      337.35      339.59     24.18 o
   0   5  21        1.77      -16.15     26.28 o
   1   5  21      756.23      674.34     49.76 o
   2   5  21      523.56      573.34     46.39 o
   3   5  21       23.74       28.51     24.30 o
   4   5  21       71.57       58.75     43.82 o
   5   5  21        2.15      -16.82     65.46 o
  -6   6  21        0.26      -18.21     18.21 o
  -5   6  21       44.62       75.82     18.50 o
  -4   6  21        2.39      -13.23     21.58 o
  -3   6  21        7.78        4.40     21.19 o
  -2   6  21      142.60      152.95     31.41 o
  -1   6  21       17.92        2.35     27.16 o
   0   6  21        5.87        7.78     27.16 o
   1   6  21        8.43       -7.78     28.48 o
   2   6  21      158.82      144.44     32.88 o
   3   6  21        3.43       32.57     24.20 o
   4   6  21       24.03       20.71     34.79 o
  -6   7  21       14.65       62.91     26.20 o
  -5   7  21      279.24      290.54     29.68 o
  -4   7  21      118.58      118.45     25.43 o
  -3   7  21      141.46      162.48     25.96 o
  -2   7  21      124.07      121.39     32.15 o
  -1   7  21      286.18      242.20     35.53 o
   0   7  21      372.02      388.40     39.20 o
   1   7  21      576.84      588.17     47.12 o
   2   7  21       30.62       38.02     30.24 o
   3   7  21       64.71      -25.47     25.47 o
   4   7  21       31.41       25.95     33.77 o
  -5   8  21       42.30       -0.19     24.85 o
  -4   8  21       81.53       57.20     36.26 o
  -3   8  21        6.46        0.42     23.56 o
  -2   8  21       21.67       27.30     29.95 o
  -1   8  21        5.93       29.80     30.39 o
   0   8  21      301.79      300.92     39.49 o
   1   8  21       18.53       32.15     31.71 o
   2   8  21      160.10      146.49     36.26 o
   3   8  21       31.38        8.66     34.50 o
  -4   9  21        7.91      -27.97     27.97 o
  -3   9  21       27.19       44.08     33.84 o
  -2   9  21        0.27        8.48     23.59 o
  -1   9  21        1.26      -22.92     22.92 o
   0   9  21        0.31       22.73     24.02 o
   1   9  21      114.19      118.09     26.99 o
   2   9  21      155.39      176.75     28.33 o
  -2  10  21       35.83       32.01     26.37 o
  -1  10  21        0.84       25.42     26.26 o
   0  10  21       37.12       12.01     26.06 o
  -7   0  22        2.15       -4.55     33.32 o
  -6   0  22       94.46      167.63     36.99 o
  -5   0  22        1.62      -20.40     29.07 o
  -4   0  22       32.36       13.95     30.09 o
  -3   0  22        2.79       -9.25     30.39 o
  -2   0  22      170.80      165.14     34.20 o
   4   0  22      778.53      853.56     66.49 o
   5   0  22       13.93        8.51     44.04 o
  -7   1  22      121.95      126.29     20.36 o
  -6   1  22      102.95      120.14     31.27 o
  -5   1  22       51.67       55.14     23.05 o
  -4   1  22        9.59        3.56     20.55 o
  -3   1  22      559.97      572.44     34.89 o
  -2   1  22       81.82       77.21     32.59 o
   3   1  22      238.37      218.42     44.77 o
   4   1  22        0.47       -0.73     27.50 o
   5   1  22       33.29       52.32     45.65 o
  -7   2  22       30.33       61.02     19.45 o
  -6   2  22       89.64       81.77     19.09 o
  -5   2  22        5.60       26.85     21.85 o
  -4   2  22      222.84      249.80     26.10 o
  -3   2  22        0.40       -1.31     20.99 o
  -2   2  22      286.00      303.56     36.70 o
   3   2  22       77.24      104.36     42.13 o
   4   2  22       36.41       33.03     22.40 o
   5   2  22       47.58       77.90     38.46 o
  -7   3  22      180.51      175.60     22.08 o
  -6   3  22       94.66      116.47     19.45 o
  -5   3  22      639.27      663.79     28.91 o
  -4   3  22      430.64      373.63     22.42 o
  -3   3  22       10.79       39.94     21.01 o
  -2   3  22      676.56      776.65     54.17 o
  -1   3  22      733.56      862.52     58.72 o
   2   3  22        5.76       37.58     29.21 o
   3   3  22        7.30        7.19     23.37 o
   4   3  22       67.46       93.06     32.96 o
   5   3  22      403.83      526.42     86.75 o
  -7   4  22        3.91      -28.34     31.80 o
  -6   4  22        1.49       28.06     18.44 o
  -5   4  22       23.81        5.61     17.65 o
  -4   4  22        1.89       -2.85     24.62 o
  -3   4  22      573.36      608.57     27.24 o
  -2   4  22       56.85       55.11     26.42 o
  -1   4  22       34.04       41.21     19.46 o
   0   4  22       61.67       39.93     28.92 o
   1   4  22       32.11       -6.17     27.30 o
   2   4  22        5.07      -19.23     27.16 o
   3   4  22       24.25       55.24     62.01 o
   4   4  22       22.13        8.36     64.80 o
  -6   5  22        6.31       30.30     18.85 o
  -5   5  22      405.65      417.07     24.94 o
  -4   5  22        3.76      -15.19     17.31 o
  -3   5  22      115.12      140.27     18.86 o
  -2   5  22       19.71       -2.06     17.88 o
  -1   5  22        0.63        6.75     27.45 o
   0   5  22       66.83       55.78     29.51 o
   1   5  22       13.01       33.76     30.68 o
   2   5  22       27.95       69.43     32.15 o
   3   5  22        7.67      -24.32     24.32 o
   4   5  22        7.78      -26.45     31.39 o
  -6   6  22       43.72       82.96     20.42 o
  -5   6  22       13.14      -26.11     43.38 o
  -4   6  22        2.78       -9.66     25.40 o
  -3   6  22       30.94        1.48     24.22 o
  -2   6  22      129.77      120.51     32.15 o
  -1   6  22      296.31      281.69     37.43 o
   0   6  22       18.63      -20.26     28.63 o
   1   6  22       81.37       63.55     32.30 o
   2   6  22      465.17      557.05     50.06 o
   3   6  22       48.13        8.22     32.88 o
   4   6  22        5.18       -4.63     32.54 o
  -5   7  22       89.97      100.26     26.28 o
  -4   7  22       28.23       18.85     23.72 o
  -3   7  22       79.34       28.45     24.13 o
  -2   7  22       60.35       35.67     30.83 o
  -1   7  22      108.60       65.32     31.71 o
   0   7  22      145.17      152.81     35.53 o
   1   7  22       13.24       32.44     32.00 o
   2   7  22       58.93       -8.07     32.59 o
   3   7  22      112.92      216.21     38.61 o
  -4   8  22      183.43      218.68     29.59 o
  -3   8  22       42.36       43.50     25.96 o
  -2   8  22        3.69       51.67     32.00 o
  -1   8  22       29.46       25.10     32.30 o
   0   8  22       44.44       68.10     34.06 o
   1   8  22       30.20       14.83     33.47 o
   2   8  22       67.38      119.92     37.14 o
  -3   9  22        6.00       11.91     38.17 o
  -2   9  22       47.16      -22.90     33.03 o
  -1   9  22      121.94      110.24     37.73 o
   0   9  22        5.76       47.86     35.08 o
   1   9  22       21.53       51.97     35.82 o
  -7   1  23        6.90       10.14     19.55 o
  -6   1  23       99.21      150.39     27.04 o
  -5   1  23       77.00       93.01     29.80 o
  -4   1  23       50.24       13.84     22.05 o
  -3   1  23        3.97      -13.59     40.59 o
  -2   1  23      132.32      128.84     24.91 o
   4   1  23       18.80      -10.87     41.91 o
   5   1  23      222.86      221.84     36.00 o
  -7   2  23       51.88       30.58     22.37 o
  -6   2  23       25.67       38.71     18.80 o
  -5   2  23      493.35      489.30     32.99 o
  -4   2  23      321.32      337.92     28.90 o
  -3   2  23      165.62       56.25     45.51 o
  -2   2  23      174.15      214.89     36.41 o
   4   2  23        3.34        6.46     42.28 o
  -7   3  23        0.06       -1.70     19.56 o
  -6   3  23        8.10       -6.87     18.24 o
  -5   3  23        9.08      -14.93     17.60 o
  -4   3  23       45.12       30.98     17.60 o
  -3   3  23        6.75        2.58     16.76 o
  -2   3  23      132.93      118.02     33.32 o
  -1   3  23       80.16       84.55     30.39 o
   2   3  23       90.87       99.52     33.91 o
   3   3  23       21.28       24.37     31.41 o
   4   3  23       98.02       89.10     34.35 o
  -6   4  23        0.42      -18.27     18.35 o
  -5   4  23      143.47      156.06     20.42 o
  -4   4  23      454.63      407.18     24.05 o
  -3   4  23       59.91       75.80     18.14 o
  -2   4  23      255.41      383.85     26.70 o
  -1   4  23      546.41      601.57     34.61 o
   0   4  23      192.08      206.97     34.64 o
   1   4  23       23.46       34.94     29.51 o
   2   4  23        8.99       -1.61     29.80 o
   3   4  23        3.45      -28.19     28.19 o
   4   4  23       96.08       64.07     35.60 o
  -6   5  23        4.33      -14.55     19.07 o
  -5   5  23       25.90       30.03     18.59 o
  -4   5  23       20.17        1.27     18.57 o
  -3   5  23       16.47        6.09     17.72 o
  -2   5  23        2.46       27.89     28.48 o
  -1   5  23      315.51      282.57     36.85 o
   0   5  23        8.38        0.15     29.36 o
   1   5  23      464.72      565.56     49.32 o
   2   5  23      135.85      179.23     36.26 o
   3   5  23        1.48        2.20     33.76 o
   4   5  23       80.36      142.16     55.56 o
  -5   6  23        9.28        0.96     24.07 o
  -4   6  23        0.09      -23.15     23.15 o
  -3   6  23        6.83       28.81     24.63 o
  -2   6  23        1.19       13.36     30.24 o
  -1   6  23        8.82       37.43     30.68 o
   0   6  23        4.96       38.61     32.74 o
   1   6  23        4.97      -20.99     31.41 o
   2   6  23       97.01       60.04     35.53 o
   3   6  23       26.73        2.35     33.03 o
  -5   7  23       91.03      117.23     27.88 o
  -4   7  23       15.40      -14.43     24.65 o
  -3   7  23       18.82       44.30     25.69 o
  -2   7  23      143.31      156.92     35.38 o
  -1   7  23       22.76       -0.15     31.56 o
   0   7  23        5.86       26.28     33.47 o
   1   7  23       36.06        5.43     31.27 o
   2   7  23       88.28      101.13     36.55 o
  -4   8  23       45.92       16.19     27.07 o
  -3   8  23       13.79      -11.28     25.68 o
  -2   8  23       91.43       77.50     34.50 o
  -1   8  23      344.17      334.52     43.01 o
   0   8  23       32.82       56.08     34.64 o
   1   8  23        7.85      -30.09     34.79 o
  -1   9  23        1.78      -30.68     35.08 o
  -7   0  24      368.11      385.17     48.15 o
  -6   0  24        0.80      -22.31     34.06 o
  -5   0  24      125.98      111.26     35.97 o
  -4   0  24      204.24      300.62     40.66 o
  -3   0  24        1.27       50.79     35.67 o
  -2   0  24      160.50      171.16     39.20 o
  -7   1  24        1.32       19.68     20.02 o
  -6   1  24        5.17       -5.44     35.45 o
  -5   1  24        1.59      -27.08     27.08 o
  -4   1  24      108.98      142.51     25.62 o
  -3   1  24       32.43        8.09     25.02 o
  -2   1  24      350.37      397.00     31.46 o
   4   1  24        2.71      -11.30     42.28 o
  -6   2  24        8.04       -1.66     26.35 o
  -5   2  24      229.23      288.41     58.13 o
  -4   2  24      145.90      191.97     40.59 o
  -3   2  24       51.74       60.80     24.65 o
  -2   2  24       53.55       90.56     35.23 o
   4   2  24       14.72       47.71     45.51 o
  -6   3  24       33.70       39.54     19.77 o
  -5   3  24       13.95        5.52     27.25 o
  -4   3  24      160.29      105.20     19.67 o
  -3   3  24        6.61        9.75     17.81 o
  -2   3  24       15.60       25.25     31.27 o
  -1   3  24      299.07      317.50     39.20 o
   2   3  24      190.67      193.46     38.17 o
   3   3  24      284.86      311.62     41.54 o
   4   3  24       31.66       22.75     47.42 o
  -6   4  24       25.20       21.26     29.02 o
  -5   4  24       14.34      -13.04     33.18 o
  -4   4  24      191.18      206.58     21.79 o
  -3   4  24       28.20       15.23     18.68 o
  -2   4  24      113.75      121.72     22.63 o
  -1   4  24       99.89       81.35     22.78 o
   0   4  24       44.17      107.30     33.62 o
   1   4  24       32.92       -6.61     31.12 o
   2   4  24       17.73       55.20     33.32 o
   3   4  24       46.09       11.45     32.44 o
  -5   5  24       10.74       27.28     21.83 o
  -4   5  24       28.08       32.32     23.33 o
  -3   5  24      175.13      160.14     29.09 o
  -2   5  24       70.93       73.10     32.00 o
  -1   5  24      129.01      145.03     34.20 o
   0   5  24       30.65       18.79     31.12 o
   1   5  24       24.60       35.08     35.08 o
   2   5  24      112.55       91.01     37.73 o
   3   5  24        1.87       -8.81     35.82 o
  -5   6  24      107.80      144.54     28.53 o
  -4   6  24      154.08      170.05     28.68 o
  -3   6  24        3.59       20.83     44.85 o
  -2   6  24        3.14       21.14     31.56 o
  -1   6  24      150.03      167.93     36.41 o
   0   6  24        1.00      -22.02     31.41 o
   1   6  24        8.22       20.99     33.76 o
   2   6  24       31.50       16.15     34.94 o
  -4   7  24        2.10       -3.84     25.72 o
  -3   7  24        2.52      -27.08     27.08 o
  -2   7  24        5.48      -31.27     31.27 o
  -1   7  24      115.15      102.31     36.85 o
   0   7  24       15.00      -22.75     32.74 o
   1   7  24        8.22      -30.53     33.47 o
  -2   8  24      114.96      109.21     36.41 o
  -1   8  24        3.11      -17.18     33.91 o
   0   8  24        2.98      -11.30     34.50 o
  -6   1  25       63.15       25.14     26.67 o
  -5   1  25       47.96       57.14     25.65 o
  -4   1  25      326.78      337.75     30.78 o
  -3   1  25      288.18      346.01     34.79 o
  -2   1  25       21.07       29.24     25.84 o
  -6   2  25       18.44        4.15     21.95 o
  -5   2  25        9.26      -19.41     19.54 o
  -4   2  25       75.87       52.71     25.34 o
  -3   2  25        1.57       15.49     24.76 o
  -2   2  25       87.51      113.70     30.31 o
  -1   2  25       63.81       76.03     35.08 o
  -6   3  25       26.09       -0.47     20.08 o
  -5   3  25       36.48       64.18     20.19 o
  -4   3  25        0.13       43.74     19.20 o
  -3   3  25       14.42       21.14     22.46 o
  -2   3  25        1.60      -13.65     31.86 o
  -1   3  25       17.32      -22.31     32.30 o
   1   3  25       36.81       28.04     33.62 o
   2   3  25       17.09       -6.31     35.82 o
   3   3  25       19.37       85.28     37.14 o
  -5   4  25      248.38      267.88     25.02 o
  -4   4  25        0.14      -18.35     18.35 o
  -3   4  25        1.26       23.20     19.25 o
  -2   4  25        0.38       14.89     26.13 o
  -1   4  25      132.68      162.93     25.79 o
   0   4  25       27.10       33.03     34.20 o
   1   4  25       27.42       16.15     33.03 o
   2   4  25       56.96      106.86     37.43 o
   3   4  25       80.39       74.71     36.41 o
  -5   5  25       57.51      114.88     41.33 o
  -4   5  25      106.48      134.90     28.94 o
  -3   5  25      117.80      157.93     30.39 o
  -2   5  25       10.18      -30.53     30.53 o
  -1   5  25      192.10      216.36     38.17 o
   0   5  25      218.14      216.36     39.20 o
   1   5  25        1.14      -10.13     34.79 o
   2   5  25      115.64      125.50     40.52 o
  -4   6  25        2.31      -25.92     51.53 o
  -3   6  25       38.34       40.26     26.34 o
  -2   6  25      127.37      192.43     38.17 o
  -1   6  25       52.89       35.08     35.08 o
   0   6  25        1.00       12.48     33.03 o
   1   6  25       73.91      137.69     39.64 o
  -3   7  25      172.34      143.96     34.57 o
  -2   7  25        9.70       10.28     33.47 o
  -1   7  25       10.65       10.13     35.08 o
   0   7  25       48.99       56.81     37.58 o
  -5   0  26        0.11      -35.53     35.53 o
  -4   0  26       73.89       37.87     36.26 o
  -3   0  26      104.64       51.82     41.54 o
  -2   0  26        3.09      -25.84     37.73 o
  -5   1  26        6.76       26.12     26.27 o
  -4   1  26       21.91      -19.13     24.91 o
  -3   1  26       72.15       52.64     27.88 o
  -2   1  26       21.06       24.64     27.54 o
  -5   2  26        0.56      -10.69     20.12 o
  -4   2  26      113.93      162.70     29.24 o
  -3   2  26       89.81       89.43     28.07 o
  -2   2  26       73.82       57.60     45.14 o
  -1   2  26       60.94       76.62     38.17 o
  -5   3  26        2.92      -17.97     20.27 o
  -4   3  26      120.41      175.68     22.68 o
  -3   3  26       38.19       64.86     21.13 o
  -2   3  26        2.38       34.37     24.27 o
  -1   3  26        0.51      -23.34     33.32 o
   1   3  26       66.38       64.29     38.02 o
   2   3  26      172.05      206.09     40.81 o
  -4   4  26       40.65       42.23     20.57 o
  -3   4  26       42.43       19.05     20.70 o
  -2   4  26       13.66      -21.85     21.85 o
  -1   4  26       25.29        2.94     33.18 o
   0   4  26      122.67      136.66     38.31 o
   1   4  26        2.38      -22.46     35.97 o
   2   4  26        0.29      -32.74     32.74 o
  -4   5  26       56.27       52.12     28.92 o
  -3   5  26        0.31      -42.13     63.70 o
  -2   5  26       21.58      -31.86     31.86 o
  -1   5  26        0.19       -5.73     34.06 o
   0   5  26       42.21       67.96     35.53 o
   1   5  26        0.36      -35.53     35.53 o
  -3   6  26       53.93       24.11     37.14 o
  -2   6  26        0.61       -2.50     34.20 o
  -1   6  26       62.28       22.75     36.11 o
   0   6  26       90.25      159.12     39.78 o
  -5   1  27        0.49      -25.79     25.79 o
  -4   1  27       82.12      113.36     28.72 o
  -3   1  27       12.39       19.63     35.16 o
  -2   1  27        7.86       53.16     29.34 o
  -4   2  27       20.40       23.18     26.66 o
  -3   2  27      153.75      240.28     32.09 o
  -2   2  27       64.95       34.96     29.67 o
  -1   2  27       34.44      113.76     40.22 o
  -4   3  27        1.36      -13.63     21.10 o
  -3   3  27        3.22      -21.14     21.14 o
  -2   3  27        3.59      -12.86     21.88 o
  -1   3  27        6.22       19.52     26.26 o
   0   3  27        1.69       24.66     37.58 o
   1   3  27        0.10      -21.29     37.73 o
  -3   4  27      159.75      156.59     23.40 o
  -2   4  27       64.29       63.26     37.58 o
  -1   4  27       53.99       68.84     38.31 o
   0   4  27        1.63      -35.38     35.38 o
  -2   5  27       28.99       -9.84     35.08 o
  -1   5  27       56.63       56.52     37.73 o
  -3   0  28      130.32      121.83     47.71 o
  -2   0  28       11.19       -7.63     43.31 o
  -3   1  28       81.82       68.25     64.07 o
  -2   1  28        6.30      -29.78     29.78 o
  -1   1  28        7.54      -21.87     40.52 o
  -3   2  28        0.47      -12.94     29.38 o
  -2   2  28        1.25      -10.70     30.50 o
  -1   2  28       49.34       66.64     40.81 o
  -2   3  28       98.64      126.90     27.80 o
  -1   3  28        0.18        7.99     26.98 o
 
